# Supplementary material for: Understanding Hepatopancreas-Associated Microbiota in the Supralittoral Tylos ponticus (Crustacea, Isopoda, Oniscidea): Insights from Next-Generation Sequencing Approaches
Source: Microb Ecol. 2026 May 23;89(1):125. doi: 10.1007/s00248-026-02785-4 (PMC13264560; doi:10.1007/s00248-026-02785-4)
Supplement: Supplementary file 1 — Supplementary Material 1 (XLSX 26.8 KB) [file 248_2026_2785_MOESM1_ESM.xlsx]

## Sheet: table.from_biom_w_taxonomyL5
ASVs					Tyl-1H	Tyl-1G	Tyl-2H	Tyl-2G	Tyl-3H	Tyl-4H	Tyl-5H	S1
Domain	Phylum	Class	Order	Family	1	2	3	4	5	6	8	9	tot
d__Bacteria	p__Mollicutes	c__Bacilli	o__Entomoplasmatales	f__Entomoplasmatales_Incertae_Sedis	14	9	25636	3349	0	217	2392	111	31728
d__Bacteria	p__Proteobacteria	c__Alphaproteobacteria	o__Rhodobacterales	f__Rhodobacteraceae	2139	532	371	114	123	295	400	294	4268
d__Bacteria	p__Proteobacteria	c__Gammaproteobacteria	o__Vibrionales	f__Vibrionaceae	116	2281	0	1050	36	72	0	104	3659
d__Bacteria	p__Proteobacteria	c__Gammaproteobacteria	o__Oceanospirillales	f__Halomonadaceae	1800	157	174	111	0	34	175	0	2451
d__Bacteria	p__Bacteroidota	c__Bacteroidia	o__Flavobacteriales	f__Flavobacteriaceae	1113	209	109	143	146	158	190	225	2293
d__Bacteria	p__Proteobacteria	c__Gammaproteobacteria	o__Burkholderiales	f__Burkholderiaceae	8	0	0	0	1943	0	57	0	2008
d__Bacteria	p__Proteobacteria	c__Alphaproteobacteria	o__Sphingomonadales	f__Sphingomonadaceae	418	136	53	113	69	246	150	179	1364
d__Bacteria	p__Proteobacteria	c__Gammaproteobacteria	__	__	149	411	38	141	10	53	126	132	1060
d__Bacteria	p__Firmicutes	c__Clostridia	o__Lachnospirales	f__Lachnospiraceae	0	0	0	0	0	604	24	413	1041
d__Bacteria	p__Bacteroidota	c__Bacteroidia	o__Bacteroidales	f__Bacteroidaceae	0	0	0	2	0	542	40	364	948
d__Bacteria	p__Bacteroidota	c__Bacteroidia	o__Bacteroidales	f__Prevotellaceae	0	0	0	0	0	590	16	150	756
d__Bacteria	p__Bacteroidota	c__Bacteroidia	o__Chitinophagales	f__uncultured	362	34	65	89	0	0	0	48	598
d__Bacteria	p__Proteobacteria	c__Gammaproteobacteria	o__Burkholderiales	f__Comamonadaceae	0	0	0	0	70	322	62	124	578
d__Bacteria	p__Proteobacteria	c__Gammaproteobacteria	o__Gammaproteobacteria_Incertae_Sedis	f__Unknown_Family	138	8	78	25	102	0	143	0	494
d__Bacteria	p__Actinobacteriota	c__Acidimicrobiia	o__Microtrichales	f__Ilumatobacteraceae	276	23	21	0	0	27	24	101	472
d__Bacteria	p__Proteobacteria	c__Alphaproteobacteria	o__Rhizobiales	f__Rhizobiaceae	71	16	0	0	113	64	40	168	472
d__Bacteria	p__Proteobacteria	c__Gammaproteobacteria	o__Xanthomonadales	f__Xanthomonadaceae	51	13	63	17	0	121	37	134	436
d__Bacteria	p__Verrucomicrobiota	c__Verrucomicrobiae	o__Verrucomicrobiales	f__Rubritaleaceae	139	113	15	44	19	0	99	0	429
d__Bacteria	p__Firmicutes	c__Clostridia	o__Oscillospirales	f__Ruminococcaceae	0	0	0	0	0	157	17	246	420
d__Bacteria	p__Bacteroidota	c__Bacteroidia	o__Chitinophagales	f__Chitinophagaceae	44	12	0	43	226	47	0	30	402
d__Bacteria	p__Proteobacteria	c__Gammaproteobacteria	o__Pseudomonadales	f__Moraxellaceae	139	15	29	54	0	69	11	81	398
d__Bacteria	p__Actinobacteriota	c__Actinobacteria	o__Corynebacteriales	f__Corynebacteriaceae	0	0	0	0	22	113	15	243	393
d__Bacteria	p__Proteobacteria	c__Gammaproteobacteria	o__Nitrosococcales	f__Methylophagaceae	167	96	28	70	0	0	5	0	366
d__Bacteria	p__Firmicutes	c__Bacilli	o__Lactobacillales	f__Streptococcaceae	0	0	0	0	61	99	0	205	365
d__Bacteria	p__Proteobacteria	c__Alphaproteobacteria	__	__	134	39	0	5	108	0	0	77	363
d__Bacteria	p__Bacteroidota	c__Bacteroidia	o__Chitinophagales	f__Saprospiraceae	192	6	0	18	29	76	17	24	362
d__Bacteria	p__Firmicutes	c__Bacilli	o__Staphylococcales	f__Staphylococcaceae	0	141	0	0	79	44	0	57	321
d__Bacteria	p__Firmicutes	c__Clostridia	o__Peptostreptococcales-Tissierellales	f__Peptostreptococcales-Tissierellales	0	0	0	0	16	140	15	132	303
d__Bacteria	p__Proteobacteria	c__Gammaproteobacteria	o__Salinisphaerales	f__Solimonadaceae	109	0	5	0	184	0	0	0	298
d__Bacteria	p__Planctomycetota	c__Planctomycetes	o__Pirellulales	f__Pirellulaceae	88	33	3	4	0	0	44	119	291
d__Bacteria	p__Firmicutes	c__Negativicutes	o__Veillonellales-Selenomonadales	f__Veillonellaceae	0	0	0	0	0	213	0	76	289
d__Bacteria	p__Proteobacteria	c__Gammaproteobacteria	o__Granulosicoccales	f__Granulosicoccaceae	83	70	70	10	0	56	0	0	289
d__Bacteria	p__Actinobacteriota	c__Actinobacteria	o__Bifidobacteriales	f__Bifidobacteriaceae	0	0	0	0	0	91	0	197	288
d__Bacteria	p__Proteobacteria	c__Gammaproteobacteria	o__Pseudomonadales	f__Pseudomonadaceae	29	0	0	0	0	118	12	116	275
d__Bacteria	p__Verrucomicrobiota	c__Verrucomicrobiae	o__Verrucomicrobiales	f__DEV007	101	32	0	0	0	38	46	55	272
d__Bacteria	p__Proteobacteria	c__Gammaproteobacteria	o__HOC36	f__HOC36	0	0	0	0	0	39	9	220	268
d__Bacteria	p__Campilobacterota	c__Campylobacteria	o__Campylobacterales	f__Arcobacteraceae	193	0	0	0	10	37	0	0	240
d__Bacteria	p__Actinobacteriota	c__Actinobacteria	o__Corynebacteriales	f__Mycobacteriaceae	0	0	0	0	32	0	171	23	226
d__Bacteria	p__Proteobacteria	c__Gammaproteobacteria	o__Cellvibrionales	f__Cellvibrionaceae	0	0	98	52	0	0	0	64	214
d__Bacteria	p__Actinobacteriota	c__Actinobacteria	o__Corynebacteriales	f__Nocardiaceae	4	0	0	0	0	0	125	74	203
d__Bacteria	p__Proteobacteria	c__Alphaproteobacteria	o__Caulobacterales	f__Caulobacteraceae	115	21	9	17	35	0	0	0	197
d__Bacteria	p__Proteobacteria	c__Gammaproteobacteria	o__Cellvibrionales	f__Halieaceae	56	106	18	0	0	0	0	11	191
d__Bacteria	p__Proteobacteria	c__Gammaproteobacteria	o__Coxiellales	f__Coxiellaceae	0	0	0	0	0	0	0	190	190
d__Bacteria	p__Proteobacteria	c__Gammaproteobacteria	o__UBA10353_marine_group	f__UBA10353_marine_group	72	0	20	0	0	0	95	0	187
d__Bacteria	p__Proteobacteria	c__Alphaproteobacteria	o__Rhizobiales	f__Xanthobacteraceae	0	0	0	0	166	0	0	19	185
d__Bacteria	p__Planctomycetota	c__Planctomycetes	o__Planctomycetales	f__Rubinisphaeraceae	84	26	10	9	0	0	52	0	181
d__Bacteria	p__Dependentiae	c__Babeliae	o__Babeliales	f__Vermiphilaceae	0	0	0	0	0	0	0	175	175
d__Bacteria	p__Firmicutes	c__Bacilli	o__Lactobacillales	f__Carnobacteriaceae	0	0	0	0	0	83	8	82	173
d__Bacteria	p__Proteobacteria	c__Gammaproteobacteria	o__Alteromonadales	f__Colwelliaceae	0	0	0	0	60	55	4	46	165
d__Bacteria	p__Bdellovibrionota	c__Bdellovibrionia	o__Bacteriovoracales	f__Bacteriovoracaceae	38	30	24	26	13	0	0	31	162
d__Bacteria	p__Bacteroidota	c__Bacteroidia	o__Flavobacteriales	f__Weeksellaceae	0	0	14	0	14	75	0	52	155
d__Bacteria	p__Firmicutes	c__Bacilli	o__Erysipelotrichales	f__Erysipelotrichaceae	0	0	0	0	0	0	0	154	154
d__Bacteria	p__Proteobacteria	c__Alphaproteobacteria	o__Rhizobiales	f__Beijerinckiaceae	0	0	0	0	0	69	32	52	153
d__Bacteria	p__Proteobacteria	c__Gammaproteobacteria	o__Enterobacterales	f__Enterobacteriaceae	0	0	0	0	0	42	69	41	152
d__Bacteria	p__Proteobacteria	c__Gammaproteobacteria	o__Steroidobacterales	f__Woeseiaceae	0	0	0	0	0	0	0	150	150
d__Bacteria	p__Firmicutes	c__Bacilli	o__Lactobacillales	f__Lactobacillaceae	0	0	0	14	0	0	0	135	149
d__Bacteria	p__Proteobacteria	c__Alphaproteobacteria	o__Rhizobiales	f__Rhizobiales_Incertae_Sedis	85	17	0	24	0	22	0	0	148
d__Bacteria	p__Actinobacteriota	c__Acidimicrobiia	o__Microtrichales	f__Microtrichaceae	135	0	0	0	0	0	12	0	147
d__Bacteria	p__Firmicutes	c__Clostridia	o__Peptostreptococcales-Tissierellales	f__Peptostreptococcaceae	0	0	0	0	0	0	42	101	143
d__Bacteria	p__Actinobacteriota	c__Actinobacteria	o__Micrococcales	f__Micrococcaceae	0	0	0	0	30	83	0	29	142
d__Bacteria	p__Proteobacteria	c__Gammaproteobacteria	o__Legionellales	f__Legionellaceae	0	0	0	0	0	0	7	126	133
d__Bacteria	p__Actinobacteriota	c__Acidimicrobiia	o__Microtrichales	f__uncultured	72	41	0	0	19	0	0	0	132
d__Bacteria	p__Bacteroidota	c__Bacteroidia	o__Flavobacteriales	f__Cryomorphaceae	55	23	0	0	7	45	0	0	130
d__Bacteria	p__Proteobacteria	c__Gammaproteobacteria	o__Aeromonadales	f__Aeromonadaceae	0	0	0	0	0	95	0	32	127
d__Bacteria	p__Actinobacteriota	c__Actinobacteria	o__Micrococcales	f__Microbacteriaceae	11	0	0	0	30	40	0	45	126
d__Bacteria	p__Fusobacteriota	c__Fusobacteriia	o__Fusobacteriales	f__Fusobacteriaceae	0	0	0	0	0	87	0	38	125
d__Bacteria	p__Proteobacteria	c__Gammaproteobacteria	o__Pasteurellales	f__Pasteurellaceae	0	0	0	0	0	30	0	95	125
d__Bacteria	p__Proteobacteria	c__Gammaproteobacteria	o__Burkholderiales	f__Oxalobacteraceae	0	7	0	5	0	27	17	67	123
d__Bacteria	p__Bacteroidota	c__Bacteroidia	o__Bacteroidales	f__Prolixibacteraceae	0	51	0	71	0	0	0	0	122
d__Bacteria	p__Proteobacteria	c__Gammaproteobacteria	o__Diplorickettsiales	f__Diplorickettsiaceae	0	0	0	0	11	0	0	111	122
d__Bacteria	p__Proteobacteria	c__Gammaproteobacteria	o__Oceanospirillales	f__Oceanospirillaceae	122	0	0	0	0	0	0	0	122
d__Bacteria	p__Proteobacteria	c__Alphaproteobacteria	o__Tistrellales	f__Geminicoccaceae	103	18	0	0	0	0	0	0	121
d__Bacteria	p__Actinobacteriota	c__Actinobacteria	o__Nitriliruptorales	f__Nitriliruptoraceae	120	0	0	0	0	0	0	0	120
d__Bacteria	p__Firmicutes	c__Clostridia	o__Oscillospirales	f__Oscillospiraceae	0	0	0	0	0	120	0	0	120
d__Bacteria	p__Patescibacteria	c__Saccharimonadia	o__Saccharimonadales	f__Saccharimonadales	15	13	0	0	0	0	13	79	120
d__Bacteria	p__Proteobacteria	c__Gammaproteobacteria	o__Burkholderiales	f__Neisseriaceae	0	0	0	0	5	42	0	73	120
d__Bacteria	p__Actinobacteriota	c__Actinobacteria	o__Micrococcales	f__Dermabacteraceae	0	0	0	0	8	59	0	48	115
d__Bacteria	p__Proteobacteria	c__Gammaproteobacteria	o__Acidithiobacillales	f__Acidithiobacillaceae	0	0	0	0	0	0	115	0	115
d__Bacteria	p__Patescibacteria	c__Gracilibacteria	o__Candidatus_Peribacteria	f__Candidatus_Peribacteria	0	0	0	0	0	0	0	114	114
d__Bacteria	p__Proteobacteria	c__Alphaproteobacteria	o__Rhodospirillales	f__Magnetospiraceae	0	0	0	0	0	0	0	110	110
d__Bacteria	p__Actinobacteriota	c__Actinobacteria	o__Corynebacteriales	f__Dietziaceae	0	0	0	0	0	0	107	0	107
d__Bacteria	p__Chloroflexi	c__Anaerolineae	o__SBR1031	f__A4b	0	0	0	0	0	0	18	89	107
d__Bacteria	p__Patescibacteria	c__Parcubacteria	o__Candidatus_Kaiserbacteria	f__Candidatus_Kaiserbacteria	0	0	0	0	0	0	17	88	105
d__Bacteria	p__Proteobacteria	c__Gammaproteobacteria	o__Oceanospirillales	f__Alcanivoracaceae1	51	0	0	45	0	0	8	0	104
d__Bacteria	p__Proteobacteria	c__Alphaproteobacteria	o__Micavibrionales	f__Micavibrionaceae	4	0	0	0	0	41	0	55	100
d__Bacteria	p__Proteobacteria	c__Gammaproteobacteria	o__Alteromonadales	f__Pseudoalteromonadaceae	0	90	0	0	10	0	0	0	100
d__Bacteria	p__Verrucomicrobiota	c__Verrucomicrobiae	o__Chthoniobacterales	f__uncultured	78	18	0	0	0	0	0	0	96
d__Bacteria	p__Patescibacteria	c__Gracilibacteria	o__Absconditabacteriales_(SR1)	f__Absconditabacteriales_(SR1)	55	13	0	0	0	0	27	0	95
d__Bacteria	p__Proteobacteria	c__Gammaproteobacteria	o__Oceanospirillales	f__Nitrincolaceae	55	0	0	0	38	0	0	0	93
d__Bacteria	p__Proteobacteria	c__Alphaproteobacteria	o__Parvibaculales	f__Parvibaculaceae	0	0	0	0	0	47	0	44	91
d__Bacteria	p__Firmicutes	c__Bacilli	o__Lactobacillales	f__Aerococcaceae	0	0	0	0	0	29	0	57	86
d__Bacteria	p__Acidobacteriota	c__Acidobacteriae	o__Bryobacterales	f__Bryobacteraceae	0	0	0	0	84	0	0	0	84
d__Bacteria	p__Patescibacteria	c__Parcubacteria	o__Candidatus_Moranbacteria	f__Candidatus_Moranbacteria	11	11	18	0	0	0	44	0	84
d__Bacteria	p__Proteobacteria	c__Alphaproteobacteria	o__Rickettsiales	f__Rickettsiaceae	0	0	0	0	5	44	0	33	82
d__Bacteria	p__Firmicutes	c__Clostridia	o__Oscillospirales	f__[Eubacterium]_coprostanoligenes_group	0	0	0	0	0	0	10	71	81
d__Bacteria	p__Proteobacteria	c__Gammaproteobacteria	o__Burkholderiales	f__Nitrosomonadaceae	5	0	0	0	0	0	16	60	81
d__Bacteria	p__Bdellovibrionota	c__Bdellovibrionia	o__Bdellovibrionales	f__Bdellovibrionaceae	0	0	0	0	0	0	8	72	80
d__Bacteria	p__Bacteroidota	c__Bacteroidia	o__Cytophagales	f__Cyclobacteriaceae	0	0	0	0	0	0	14	64	78
d__Bacteria	p__Bacteroidota	c__Rhodothermia	o__Rhodothermales	f__Rhodothermaceae	22	0	0	0	0	55	0	0	77
d__Bacteria	p__Patescibacteria	c__Parcubacteria	o__Candidatus_Campbellbacteria	f__Candidatus_Campbellbacteria	41	0	0	0	0	0	36	0	77
d__Bacteria	p__Verrucomicrobiota	c__Chlamydiae	o__Chlamydiales	__	0	0	0	0	21	0	0	55	76
d__Bacteria	p__Verrucomicrobiota	c__Chlamydiae	o__Chlamydiales	f__Chlamydiaceae	0	0	0	0	0	0	0	76	76
d__Bacteria	p__Firmicutes	c__Bacilli	o__Mycoplasmatales	f__Mycoplasmataceae	0	72	0	0	0	0	0	0	72
d__Bacteria	p__Acidobacteriota	c__Acidobacteriae	o__Subgroup_2	f__Subgroup_2	0	0	0	0	71	0	0	0	71
d__Bacteria	p__Actinobacteriota	c__Actinobacteria	o__Propionibacteriales	f__Nocardioidaceae	33	22	0	0	0	0	14	0	69
d__Bacteria	p__Armatimonadota	c__Chthonomonadetes	o__Chthonomonadales	f__Chthonomonadaceae	0	0	0	0	69	0	0	0	69
d__Bacteria	p__Proteobacteria	c__Alphaproteobacteria	o__Rickettsiales	f__SM2D12	2	0	0	0	0	0	0	67	69
d__Bacteria	p__Proteobacteria	c__Alphaproteobacteria	o__Rhodospirillales	f__Thalassospiraceae	0	5	0	0	0	0	0	63	68
d__Bacteria	p__Nitrospirota	c__Nitrospiria	o__Nitrospirales	f__Nitrospiraceae	0	0	0	0	0	0	0	67	67
d__Bacteria	p__Proteobacteria	c__Gammaproteobacteria	o__uncultured	f__uncultured	0	39	0	0	0	0	0	28	67
d__Bacteria	p__Proteobacteria	c__Gammaproteobacteria	o__Oceanospirillales	f__Pseudohongiellaceae	7	0	0	0	0	0	0	59	66
d__Bacteria	p__Firmicutes	c__Clostridia	o__Clostridiales	f__Clostridiaceae	0	0	0	0	0	43	20	0	63
d__Bacteria	p__Planctomycetota	c__Planctomycetes	o__Isosphaerales	f__Isosphaeraceae	0	0	0	0	63	0	0	0	63
d__Bacteria	p__Proteobacteria	c__Alphaproteobacteria	o__Elsterales	f__URHD0088	0	0	0	0	63	0	0	0	63
d__Bacteria	p__Proteobacteria	c__Alphaproteobacteria	o__Rhizobiales	f__Hyphomicrobiaceae	0	0	0	0	0	0	0	62	62
d__Bacteria	p__Acidobacteriota	c__Subgroup_5	o__Subgroup_5	f__Subgroup_5	0	0	0	0	0	0	0	61	61
d__Bacteria	p__Armatimonadota	c__Fimbriimonadia	o__Fimbriimonadales	f__Fimbriimonadaceae	0	0	0	0	61	0	0	0	61
d__Bacteria	p__Bacteroidota	c__Bacteroidia	o__Bacteroidales	f__Rikenellaceae	0	0	0	0	0	51	8	0	59
d__Bacteria	p__Bdellovibrionota	c__Oligoflexia	o__0319-6G20	f__0319-6G20	0	0	0	0	12	0	0	47	59
d__Bacteria	p__Proteobacteria	c__Gammaproteobacteria	o__Enterobacterales	f__Erwiniaceae	0	0	0	0	6	53	0	0	59
d__Bacteria	p__Elusimicrobiota	c__Lineage_IIc	o__Lineage_IIc	f__Lineage_IIc	0	0	0	0	0	0	0	57	57
d__Bacteria	p__Verrucomicrobiota	c__Chlamydiae	o__Chlamydiales	f__Simkaniaceae	0	0	0	0	0	33	0	24	57
d__Bacteria	p__Proteobacteria	c__Alphaproteobacteria	o__Thalassobaculales	f__Nisaeaceae	0	0	0	0	0	0	0	56	56
d__Bacteria	p__Actinobacteriota	c__Actinobacteria	o__Actinomycetales	f__Actinomycetaceae	0	0	0	0	0	55	0	0	55
d__Bacteria	p__Actinobacteriota	c__Coriobacteriia	o__Coriobacteriales	f__Coriobacteriaceae	0	0	0	0	0	0	0	55	55
d__Bacteria	p__Bacteroidota	c__Bacteroidia	o__Flavobacteriales	f__Crocinitomicaceae	32	12	0	0	11	0	0	0	55
d__Bacteria	p__Myxococcota	c__Polyangia	o__Polyangiales	f__Sandaracinaceae	22	0	0	0	0	0	0	33	55
d__Bacteria	p__Proteobacteria	c__Alphaproteobacteria	o__Rhodospirillales	f__Rhodospirillaceae	0	0	0	0	0	0	0	55	55
d__Bacteria	p__Proteobacteria	c__Gammaproteobacteria	o__UBA4486	f__UBA4486	0	0	0	0	0	0	0	55	55
d__Bacteria	p__Firmicutes	c__Clostridia	o__Clostridia_UCG-014	f__Clostridia_UCG-014	0	0	0	0	0	0	0	53	53
d__Bacteria	p__Proteobacteria	c__Gammaproteobacteria	o__Cellvibrionales	f__Microbulbiferaceae	0	0	0	0	0	0	0	53	53
d__Bacteria	p__Proteobacteria	c__Gammaproteobacteria	o__Granulosicoccales	f__uncultured	53	0	0	0	0	0	0	0	53
d__Bacteria	p__Cyanobacteria	c__Vampirivibrionia	o__Obscuribacterales	f__Obscuribacteraceae	0	0	0	0	52	0	0	0	52
d__Bacteria	p__Desulfobacterota	c__Desulfuromonadia	o__Bradymonadales	f__Bradymonadales	52	0	0	0	0	0	0	0	52
d__Bacteria	p__Bacteroidota	c__Rhodothermia	o__Balneolales	f__Balneolaceae	0	0	0	0	0	0	0	51	51
d__Bacteria	p__Acidobacteriota	c__Vicinamibacteria	o__Vicinamibacterales	f__uncultured	0	0	0	0	0	0	0	50	50
d__Bacteria	p__Aquificota	c__Aquificae	o__Aquificales	f__Aquificaceae	0	0	0	0	6	44	0	0	50
d__Bacteria	p__Chloroflexi	c__Anaerolineae	o__Caldilineales	f__Caldilineaceae	0	0	0	0	0	0	50	0	50
d__Bacteria	p__Patescibacteria	c__Parcubacteria	o__GWA2-38-13b	f__GWA2-38-13b	0	0	0	0	0	0	0	49	49
d__Bacteria	p__Proteobacteria	c__Gammaproteobacteria	o__Alteromonadales	f__Alteromonadaceae	0	0	0	0	48	0	0	0	48
d__Bacteria	p__Planctomycetota	c__Phycisphaerae	o__Phycisphaerales	f__Phycisphaeraceae	37	0	0	0	0	0	10	0	47
d__Bacteria	p__Planctomycetota	c__Planctomycetes	o__Planctomycetales	f__Gimesiaceae	11	19	0	0	0	0	17	0	47
d__Bacteria	p__Actinobacteriota	c__Actinobacteria	o__Micrococcales	f__Promicromonosporaceae	0	0	0	0	0	46	0	0	46
d__Bacteria	p__Patescibacteria	c__Gracilibacteria	o__Gracilibacteria	f__Gracilibacteria	0	0	0	0	0	0	0	46	46
d__Bacteria	p__Acidobacteriota	c__Holophagae	o__Holophagales	f__Holophagaceae	0	0	0	0	45	0	0	0	45
d__Bacteria	p__Bacteroidota	c__Bacteroidia	o__Bacteroidales	f__Barnesiellaceae	0	0	0	0	0	0	0	44	44
d__Bacteria	p__Proteobacteria	c__Alphaproteobacteria	o__Rhizobiales	f__Methyloligellaceae	0	0	0	0	0	0	0	44	44
d__Bacteria	p__Firmicutes	c__Negativicutes	o__Acidaminococcales	f__Acidaminococcaceae	0	0	0	0	0	42	0	0	42
d__Bacteria	p__Proteobacteria	c__Gammaproteobacteria	o__Salinisphaerales	f__Salinisphaeraceae	32	0	10	0	0	0	0	0	42
d__Bacteria	p__Firmicutes	c__Bacilli	o__Paenibacillales	f__Paenibacillaceae	0	0	0	0	0	41	0	0	41
d__Bacteria	p__Proteobacteria	c__Gammaproteobacteria	o__Alteromonadales	f__Shewanellaceae	0	0	0	0	0	41	0	0	41
d__Bacteria	p__Actinobacteriota	c__Acidimicrobiia	o__IMCC26256	f__IMCC26256	0	0	0	0	40	0	0	0	40
d__Bacteria	p__Proteobacteria	c__Alphaproteobacteria	o__Reyranellales	f__Reyranellaceae	0	0	0	0	39	0	0	0	39
d__Bacteria	p__Proteobacteria	c__Gammaproteobacteria	o__Cellvibrionales	f__Porticoccaceae	0	0	0	0	5	0	34	0	39
d__Bacteria	p__Firmicutes	c__Bacilli	o__Erysipelotrichales	f__Erysipelatoclostridiaceae	0	0	0	0	0	37	0	0	37
d__Bacteria	p__RCP2-54	c__RCP2-54	o__RCP2-54	f__RCP2-54	0	0	0	0	0	0	0	37	37
d__Bacteria	p__Chloroflexi	c__Anaerolineae	o__SBR1031	f__SBR1031	0	0	0	0	0	0	0	35	35
d__Bacteria	p__Verrucomicrobiota	c__Chlamydiae	o__Chlamydiales	f__Waddliaceae	0	0	0	0	0	0	0	35	35
d__Bacteria	p__Proteobacteria	c__Gammaproteobacteria	o__Burkholderiales	__	0	0	0	0	0	0	0	32	32
d__Bacteria	p__Actinobacteriota	c__Acidimicrobiia	o__Actinomarinales	f__uncultured	5	0	0	0	0	0	0	26	31
d__Bacteria	p__Proteobacteria	c__Alphaproteobacteria	o__Azospirillales	f__Azospirillaceae	0	0	0	0	0	0	30	0	30
d__Bacteria	p__Actinobacteriota	c__Thermoleophilia	o__Solirubrobacterales	f__Solirubrobacteraceae	0	0	0	0	29	0	0	0	29
d__Bacteria	p__Proteobacteria	c__Gammaproteobacteria	o__MD2904-B13	f__MD2904-B13	0	0	0	0	0	0	0	28	28
d__Bacteria	p__Bacteroidota	c__Bacteroidia	o__Sphingobacteriales	f__Sphingobacteriaceae	0	0	0	0	16	0	11	0	27
d__Bacteria	p__Cyanobacteria	c__Cyanobacteriia	o__Cyanobacteriales	f__Phormidiaceae	0	0	0	0	0	0	27	0	27
d__Bacteria	p__Acidobacteriota	c__Acidobacteriae	o__Acidobacteriales	f__uncultured	0	0	0	0	26	0	0	0	26
d__Bacteria	p__Chloroflexi	c__Chloroflexia	o__Thermomicrobiales	f__JG30-KF-CM45	0	0	0	0	0	0	0	26	26
d__Bacteria	p__Deinococcota	c__Deinococci	o__Thermales	f__Thermaceae	0	0	0	0	0	0	8	18	26
d__Bacteria	p__Patescibacteria	c__Microgenomatia	o__Candidatus_Pacebacteria	f__Candidatus_Pacebacteria	0	0	0	0	0	0	0	26	26
d__Bacteria	p__Verrucomicrobiota	c__Verrucomicrobiae	o__Verrucomicrobiales	f__Akkermansiaceae	0	0	0	0	0	0	25	0	25
d__Bacteria	p__Proteobacteria	c__Gammaproteobacteria	o__Cellvibrionales	f__Spongiibacteraceae	24	0	0	0	0	0	0	0	24
d__Bacteria	p__Verrucomicrobiota	c__Omnitrophia	o__Omnitrophales	f__Omnitrophaceae	0	0	0	0	0	0	0	24	24
d__Bacteria	p__Acidobacteriota	c__Acidobacteriae	o__Acidobacteriales	f__Acidobacteriaceae_(Subgroup_1)	0	0	0	0	22	0	0	0	22
d__Bacteria	p__Proteobacteria	c__Alphaproteobacteria	o__Rhizobiales	f__Devosiaceae	0	0	0	0	22	0	0	0	22
d__Bacteria	p__Firmicutes	c__Bacilli	o__Staphylococcales	f__Gemellaceae	0	0	0	0	0	21	0	0	21
d__Bacteria	p__Proteobacteria	c__Alphaproteobacteria	o__Puniceispirillales	f__uncultured	0	0	0	0	0	0	21	0	21
d__Bacteria	p__Patescibacteria	c__Saccharimonadia	o__Saccharimonadales	f__Saccharimonadaceae	0	0	0	0	0	0	19	0	19
d__Bacteria	p__Proteobacteria	c__Alphaproteobacteria	o__Micavibrionales	f__uncultured	16	0	0	0	3	0	0	0	19
d__Bacteria	p__Proteobacteria	c__Alphaproteobacteria	o__Micropepsales	f__Micropepsaceae	0	0	0	0	19	0	0	0	19
d__Bacteria	p__Proteobacteria	c__Gammaproteobacteria	o__Thiotrichales	f__Thiotrichaceae	9	0	10	0	0	0	0	0	19
d__Bacteria	p__Acidobacteriota	c__Acidobacteriae	o__PAUC26f	f__PAUC26f	0	0	0	0	0	0	0	18	18
d__Bacteria	p__Proteobacteria	c__Alphaproteobacteria	o__uncultured	f__uncultured	0	0	0	0	18	0	0	0	18
d__Bacteria	p__Bacteroidota	c__Bacteroidia	o__Bacteroidales	f__Marinilabiliaceae	0	0	0	0	17	0	0	0	17
d__Bacteria	p__Bacteroidota	c__Bacteroidia	o__Chitinophagales	__	8	0	0	9	0	0	0	0	17
d__Bacteria	p__Proteobacteria	c__Alphaproteobacteria	o__Parvibaculales	f__PS1_clade	0	0	0	0	0	0	0	17	17
d__Bacteria	p__Proteobacteria	c__Gammaproteobacteria	o__Enterobacterales	__	0	0	0	0	0	16	0	0	16
d__Bacteria	p__Acidobacteriota	c__Blastocatellia	o__Blastocatellales	f__Blastocatellaceae	0	0	0	0	4	0	11	0	15
d__Bacteria	p__Myxococcota	c__Polyangia	o__Polyangiales	f__Polyangiaceae	0	0	0	0	15	0	0	0	15
d__Bacteria	p__Patescibacteria	c__Gracilibacteria	o__JGI_0000069-P22	f__JGI_0000069-P22	0	0	11	0	4	0	0	0	15
d__Bacteria	p__SAR324_clade(Marine_group_B)	c__SAR324_clade(Marine_group_B)	o__SAR324_clade(Marine_group_B)	f__SAR324_clade(Marine_group_B)	0	0	0	0	0	15	0	0	15
d__Bacteria	p__Dadabacteria	c__Dadabacteriia	o__Dadabacteriales	f__Dadabacteriales	0	0	0	0	0	0	0	14	14
d__Bacteria	p__Desulfobacterota	c__Desulfuromonadia	o__PB19	f__PB19	14	0	0	0	0	0	0	0	14
d__Bacteria	p__Proteobacteria	c__Gammaproteobacteria	o__Alteromonadales	f__Marinobacteraceae	14	0	0	0	0	0	0	0	14
d__Bacteria	p__Actinobacteriota	c__Actinobacteria	o__Euzebyales	f__Euzebyaceae	0	13	0	0	0	0	0	0	13
d__Bacteria	p__Actinobacteriota	c__Actinobacteria	o__Micrococcales	f__Demequinaceae	0	13	0	0	0	0	0	0	13
d__Bacteria	p__Desulfobacterota	c__Desulfovibrionia	o__Desulfovibrionales	f__Desulfovibrionaceae	0	0	0	0	0	0	13	0	13
d__Bacteria	p__Proteobacteria	c__Alphaproteobacteria	o__NRL2	f__NRL2	0	0	0	0	0	0	13	0	13
d__Bacteria	p__Spirochaetota	c__Spirochaetia	o__Spirochaetales	f__Spirochaetaceae	0	0	0	0	13	0	0	0	13
d__Bacteria	p__Planctomycetota	c__Planctomycetes	o__Gemmatales	f__Gemmataceae	0	0	0	0	11	0	0	0	11
d__Bacteria	p__Bacteroidota	c__Bacteroidia	o__Cytophagales	f__Hymenobacteraceae	0	0	0	0	10	0	0	0	10
d__Bacteria	p__Firmicutes	c__Clostridia	o__Christensenellales	f__Christensenellaceae	0	0	0	0	0	0	9	0	9
d__Bacteria	p__Hydrogenedentes	c__Hydrogenedentia	o__Hydrogenedentiales	f__Hydrogenedensaceae	9	0	0	0	0	0	0	0	9
d__Bacteria	p__Patescibacteria	c__Microgenomatia	o__Candidatus_Levybacteria	f__Candidatus_Levybacteria	0	0	0	0	0	0	0	9	9
d__Bacteria	p__Acidobacteriota	c__Acidobacteriae	__	__	0	0	0	0	8	0	0	0	8
d__Bacteria	p__Acidobacteriota	c__Thermoanaerobaculia	o__Thermoanaerobaculales	f__Thermoanaerobaculaceae	2	0	0	0	0	0	6	0	8
d__Bacteria	p__Desulfobacterota	c__Desulfobulbia	o__Desulfobulbales	f__Desulfobulbaceae	0	0	0	0	0	0	8	0	8
d__Bacteria	p__Gemmatimonadota	c__BD2-11_terrestrial_group	o__BD2-11_terrestrial_group	f__BD2-11_terrestrial_group	8	0	0	0	0	0	0	0	8
d__Bacteria	p__Planctomycetota	c__Planctomycetes	o__Planctomycetales	f__Schlesneriaceae	0	0	0	0	8	0	0	0	8
d__Bacteria	p__Proteobacteria	c__Alphaproteobacteria	o__Caulobacterales	f__Hyphomonadaceae	0	0	0	0	0	0	8	0	8
d__Bacteria	p__Proteobacteria	c__Alphaproteobacteria	o__Rhizobiales	f__Labraceae	0	0	0	0	8	0	0	0	8
d__Bacteria	p__Actinobacteriota	c__Actinobacteria	o__Frankiales	f__Frankiaceae	0	0	0	0	7	0	0	0	7
d__Bacteria	p__Bacteroidota	c__Bacteroidia	o__Cytophagales	f__Microscillaceae	0	0	0	0	7	0	0	0	7
d__Bacteria	p__Bacteroidota	c__Bacteroidia	o__Flavobacteriales	f__NS9_marine_group	0	0	0	7	0	0	0	0	7
d__Bacteria	p__Planctomycetota	c__Planctomycetes	o__Planctomycetales	f__uncultured	0	0	0	0	7	0	0	0	7
d__Bacteria	p__Proteobacteria	c__Gammaproteobacteria	o__Oceanospirillales	f__Alcanivoracaceae	0	0	0	0	0	0	7	0	7
d__Bacteria	p__Actinobacteriota	c__Actinobacteria	__	__	0	0	0	0	0	0	6	0	6
d__Bacteria	p__Bdellovibrionota	c__Oligoflexia	o__Oligoflexales	f__uncultured	6	0	0	0	0	0	0	0	6
d__Bacteria	p__Cyanobacteria	c__Cyanobacteriia	o__Cyanobacteriales	f__Coleofasciculaceae	0	0	0	0	0	0	6	0	6
d__Bacteria	p__Myxococcota	c__Polyangia	o__Polyangiales	f__BIrii41	0	6	0	0	0	0	0	0	6
d__Bacteria	p__Patescibacteria	c__Parcubacteria	o__Candidatus_Colwellbacteria	f__Candidatus_Colwellbacteria	0	0	0	0	0	0	0	6	6
d__Bacteria	p__Proteobacteria	c__Alphaproteobacteria	o__Rhizobiales	f__Stappiaceae	0	0	0	0	0	0	6	0	6
d__Bacteria	p__Proteobacteria	c__Alphaproteobacteria	o__Sneathiellales	f__Sneathiellaceae	0	0	0	0	0	0	6	0	6
d__Bacteria	p__Verrucomicrobiota	c__Verrucomicrobiae	o__Opitutales	f__Puniceicoccaceae	0	0	0	0	6	0	0	0	6
d__Bacteria	p__Bacteroidota	c__Bacteroidia	o__Bacteroidetes_VC2.1_Bac22	f__Bacteroidetes_VC2.1_Bac22	0	0	0	0	5	0	0	0	5
d__Bacteria	p__Firmicutes	c__Clostridia	o__Peptococcales	f__Peptococcaceae	0	0	0	0	0	0	5	0	5
d__Bacteria	p__Proteobacteria	c__Alphaproteobacteria	o__Defluviicoccales	f__uncultured	5	0	0	0	0	0	0	0	5
d__Bacteria	p__Proteobacteria	c__Alphaproteobacteria	o__Rhizobiales	__	0	0	0	0	0	0	5	0	5
d__Bacteria	p__Proteobacteria	c__Gammaproteobacteria	o__Chromatiales	f__Chromatiaceae	5	0	0	0	0	0	0	0	5
d__Bacteria	p__Verrucomicrobiota	c__Chlamydiae	o__Chlamydiales	f__Parachlamydiaceae	0	0	0	0	0	0	5	0	5
d__Bacteria	p__Bacteroidota	c__Bacteroidia	o__Sphingobacteriales	f__NS11-12_marine_group	4	0	0	0	0	0	0	0	4
d__Bacteria	p__Proteobacteria	__	__	__	4	0	0	0	0	0	0	0	4
d__Bacteria	p__Planctomycetota	c__OM190	o__OM190	f__OM190	0	0	0	0	0	0	3	0	3
