# Supplementary material for: Understanding Hepatopancreas-Associated Microbiota in the Supralittoral Tylos ponticus (Crustacea, Isopoda, Oniscidea): Insights from Next-Generation Sequencing Approaches
Source: Microb Ecol. 2026 May 23;89(1):125. doi: 10.1007/s00248-026-02785-4 (PMC13264560; doi:10.1007/s00248-026-02785-4)
Supplement: Supplementary file 3 — Supplementary Material 3 (XLSX 9.41 KB) [file 248_2026_2785_MOESM3_ESM.xlsx]

## Sheet: Foglio1
Region	Type	From	To	Similarity Confidence	Most similar known cluster
Region 1	ectoine	1,937,285	1,947,683	Medium	ectoine	other:other
Region 2	betalactone	2,323,147	2,345,822	Low	mycosubtilin	NRPS:Type I+PKS
Region 3	T1PKS	2,594,657	2,641,259
Region 4	RiPP-like	3,134,089	3,146,272
Region 5	redox-cofactor	3,664,378	3,686,578	Low	ambactin	NRPS:Type I
Region 6	NI-siderophore	3,823,159	3,853,606	Medium	fulvivirgamide A2/fulvivirgamide B2/fulvivirgamide B3/fulvivirgamide B4	other:other
Region 7	terpene-precursor	3,901,811	3,922,707
