# Supplementary material for: Understanding Hepatopancreas-Associated Microbiota in the Supralittoral Tylos ponticus (Crustacea, Isopoda, Oniscidea): Insights from Next-Generation Sequencing Approaches
Source: Microb Ecol. 2026 May 23;89(1):125. doi: 10.1007/s00248-026-02785-4 (PMC13264560; doi:10.1007/s00248-026-02785-4)
Supplement: Supplementary file 6 — Supplementary Material 6 (XLSX 15.0 KB) [file 248_2026_2785_MOESM6_ESM.xlsx]

## Sheet: Foglio1
Gene ID	EC#	HMMER	dbCAN_sub	DIAMOND	Signalp	#ofTools
g3560.t1	-	AA1(18-458)	AA1_e20	N	N	2
g3582.t1	-	AA1(3-537)	AA1_e13	N	N	2
g3206.t1	-	AA2(75-178)	AA2_e1	AA0	N	3
g2010.t1	-	AA3_2(6-534)	AA3_e57	AA3_2	N	3
g2655.t1	-	AA3_2(8-545)	AA3_e57	AA3	N	3
g2520.t1	-	AA6(3-196)	AA6_e2	N	N	2
g1719.t1	-	AA6(8-197)	AA6_e2	N	N	2
g2838.t1	N	AA7(55-242)	N	N	N	1
g2705.t1	N	CE1(27-278)	N	N	N	1
g218.t1	-	CE1(42-297)	CE1_e22	N	N	2
g2061.t1	-	CE1(49-250)	CE1_e19	CE1	N	3
g1007.t1	-	CE1(97-342)	CE1_e19	N	N	2
g2161.t1	3.5.1.108	CE11(4-275)	CE11_e22	CE11	N	3
g1010.t1	-	CE9(5-360)	CE9_e18	CE9	N	3
g1461.t1	4.2.2.n1	GH103(41-332)	GH103_e0	GH103	Y(1-27)	3
g2481.t1	4.2.2.n1	GH103(55-343)	GH103_e1	GH103	Y(1-47)	3
g2429.t1	-	GH13_18(94-442)	GH13_e237	GH13_18	N	3
g1326.t1	3.2.1.20	GH13_23(30-378)	GH13_e140	GH13_23	N	3
g1332.t1	3.2.1.20	GH13_23(46-392)	GH13_e140	GH13_23	N	3
g3170.t1	N	GH177(3-266)	N	N	N	1
g836.t1	-	GH179(15-313)	GH109_e7	N	N	2
g3172.t1	N	GH179(39-229)	N	N	N	1
g883.t1	N	GH186(28-505)	N	GH186	Y(1-24)	2
g3180.t1	N	GH188(4-158)	N	N	N	1
g2416.t1	N	GH188(7-171)	N	N	N	1
g3171.t1	N	GH188(7-263)	N	N	N	1
g2667.t1	2.4.1.-|2.4.1.333	GH189(1018-1563)+GH94(1793-2887)	GT84_e0+GH94_e1	GH189+GH94+GT84	N	3
g1015.t1	3.2.1.52	GH20(339-776)	GH20_e0	GH20	N	3
g1643.t1	-	GH23(102-248)	GH23_e595+CBM50_e668	CBM50+GH23	N	3
g2907.t1	-	GH23(305-458)	GH23_e867	GH23	N	3
g2228.t1	-	GH23(489-614)	GH23_e953	GH23	Y(1-28)	3
g2032.t1	-	GH23(65-157)	GH23_e915	N	N	2
g1554.t1	3.2.1.52	GH3(53-281)	GH3_e19	GH3	N	3
g1935.t1	3.2.1.199	GH31_13(220-658)	GH31_e85	GH31_13	N	3
g1351.t1	3.2.1.80|3.2.1.65|3.2.1.26|3.2.1.153|3.2.1.64|2.4.1.99	GH32(1-281)	GH32_e16	GH32	N	3
g78.t1	3.2.1.-	GH73(200-335)	GH73_e243	GH73	N	3
g2336.t1	N	GT107(2-188)	N	N	N	1
g2168.t1	N	GT119(27-372)	N	GT119	N	2
g1460.t1	N	GT119(40-382)	N	GT119	N	2
g2384.t1	N	GT121(177-322)	N	GT121	N	2
g488.t1	2.4.1.182	GT19(17-374)	GT19_e17	GT19	N	3
g1947.t1	-	GT2(5-146)	GT2	GT2	N	3
g12.t1	-	GT2(8-128)	GT2	GT2	N	3
g2167.t1	2.4.1.227	GT28(188-343)	GT28_e46	GT28	N	3
g17.t1	-	GT30(22-204)	GT30_e27	GT30	N	3
g2366.t1	-	GT31(853-1032)+GT2(1134-1227)	GT2	GT0	N	3
g13.t1	-	GT4(12-157)	GT4_e1722	N	N	2
g230.t1	-	GT4(129-276)	GT4_e1573	GT4	N	3
g2386.t1	-	GT4(172-313)	GT4_e878	GT4	N	3
g877.t1	-	GT4(174-324)	GT4_e187	GT4	N	3
g11.t1	-	GT4(198-340)	GT4_e3666	GT4	N	3
g1948.t1	-	GT4(205-357)	GT4_e1410	GT4	N	3
g1005.t1	-	GT4(4-138)	GT4_e1156	N	N	2
g651.t1	-	GT51(58-234)	GT51_e153	GT51	N	3
g2704.t1	2.4.1.129	GT51(62-227)	GT51_e0	GT51	N	3
g2441.t1	-	GT81(119-321)	GT81_e1	GT81	N	3
g15.t1	-	GT9(75-298)	GT9_e291	GT9	N	3
g9.t1	2.4.99.-	GT9(75-320)	GT9_e84	GT9	N	3
g1842.t1	-	N	GT4_e735	GT4	N	2
g2245.t1	-	N	CBM50_e126	CBM50	Y(1-31)	2
g2337.t1	2.4.99.-	N	GT107_e0	GT107	N	2
g2446.t1	-	N	GT32_e84	GT32	N	2
g2733.t1	-	N	CBM50_e903	CBM50	Y(1-28)	2
g2826.t1	3.5.1.41	N	CE4_e177	CE4	N	2
g3133.t1	-	N	GH23_e995	GH0	Y(1-34)	2
g508.t1	-	N	GT2	GT2	N	2
g882.t1	-	N	GT2	GT2	N	2
g2367.t1	-	N	GT4_e895	N	N	1
g2387.t1	-	N	GT1_e362	N	N	1
g19.t1	N	N	N	GH0	N	1
g44.t1	N	N	N	GT51	N	1
g166.t1	N	N	N	GH1	N	1
g169.t1	N	N	N	CE4	N	1
g301.t1	N	N	N	GT1	N	1
g318.t1	N	N	N	GT50	Y(1-31)	1
g325.t1	N	N	N	GT2	N	1
g329.t1	N	N	N	GH13_48	N	1
g390.t1	N	N	N	GH13_11	N	1
g490.t1	N	N	N	GH13_30	N	1
g527.t1	N	N	N	GH5_11	N	1
g667.t1	N	N	N	GH13_31	N	1
g715.t1	N	N	N	GH131	N	1
g818.t1	N	N	N	CBM50	N	1
g885.t1	N	N	N	GT4	N	1
g997.t1	N	N	N	GH132	N	1
g999.t1	N	N	N	GT2	N	1
g1002.t1	N	N	N	GT2	N	1
g1053.t1	N	N	N	GT4	N	1
g1059.t1	N	N	N	GT2	N	1
g1193.t1	N	N	N	GH65	N	1
g1491.t1	N	N	N	GH13_26	N	1
g1501.t1	N	N	N	GT2	N	1
g1514.t1	N	N	N	GH103	N	1
g1599.t1	N	N	N	GH28	N	1
g1613.t1	N	N	N	GT2	N	1
g1618.t1	N	N	N	CE8	N	1
g1641.t1	N	N	N	GH23	N	1
g1642.t1	N	N	N	GH23	Y(1-26)	1
g1652.t1	N	N	N	AA3_2	N	1
g1664.t1	N	N	N	GH1	N	1
g1725.t1	N	N	N	GH39	N	1
g1774.t1	N	N	N	GH1	N	1
g1801.t1	N	N	N	CBM50	N	1
g1859.t1	N	N	N	GH13_23	N	1
g1860.t1	N	N	N	GH36	N	1
g1867.t1	N	N	N	GH24	N	1
g1913.t1	N	N	N	GH13	N	1
g1937.t1	N	N	N	GH36	N	1
g2031.t1	N	N	N	CBM50+GH25	N	1
g2076.t1	N	N	N	GH76	N	1
g2080.t1	N	N	N	GT32	N	1
g2102.t1	N	N	N	GH28	N	1
g2133.t1	N	N	N	GT57	N	1
g2150.t1	N	N	N	GT121	N	1
g2227.t1	N	N	N	GH152	N	1
g2256.t1	N	N	N	GH38	N	1
g2299.t1	N	N	N	GH67	N	1
g2305.t1	N	N	N	CBM91+GH43_12	N	1
g2328.t1	N	N	N	GH36	N	1
g2341.t1	N	N	N	GH75	N	1
g2349.t1	N	N	N	GT2	N	1
g2360.t1	N	N	N	GT0	N	1
g2375.t1	N	N	N	GT4	N	1
g2419.t1	N	N	N	GH71	N	1
g2447.t1	N	N	N	GH13_11	N	1
g2462.t1	N	N	N	GT4	N	1
g2537.t1	N	N	N	GH0	N	1
g2594.t1	N	N	N	GH28	N	1
g2747.t1	N	N	N	GH38	N	1
g2770.t1	N	N	N	GH36	N	1
g2848.t1	N	N	N	GT51	N	1
g2860.t1	N	N	N	GH1	N	1
g2906.t1	N	N	N	GT1	N	1
g2912.t1	N	N	N	GH92	N	1
g3011.t1	N	N	N	GH76	N	1
g3031.t1	N	N	N	GT0	N	1
g3057.t1	N	N	N	GT1	N	1
g3130.t1	N	N	N	GH36	N	1
g3161.t1	N	N	N	GT28	N	1
g3300.t1	N	N	N	CBM1+CE5	N	1
g3338.t1	N	N	N	AA2	N	1
g3499.t1	N	N	N	GT51	N	1
g3614.t1	N	N	N	GT58	N	1
