# Supplementary material for: Understanding Hepatopancreas-Associated Microbiota in the Supralittoral Tylos ponticus (Crustacea, Isopoda, Oniscidea): Insights from Next-Generation Sequencing Approaches
Source: Microb Ecol. 2026 May 23;89(1):125. doi: 10.1007/s00248-026-02785-4 (PMC13264560; doi:10.1007/s00248-026-02785-4)
Supplement: Supplementary file 10 — Supplementary Material 9 (XLSX 15.1 KB) [file 248_2026_2785_MOESM9_ESM.xlsx]

## Sheet: Foglio1
>MZ540108	Tyloscapensis	capensis	South	Africa
NNNNNNNNNNNNNNNNNNNNNNNNNNNNNNNNGAGGGACTGGATTAAGCATAATTATTCGGACAGAACTAGGACAGCCCGGTAGATTTATTGGAGACGATCAGATTTATAATGTAGTAGTTACAGCTCATGCTTTTGTAATAATTTTTTTTATAGTTATACCTATTATAATTGGAGGGTTTGGAAACTGATTAGTGCCTCTCATATTAGGAGCCCCCGATATAGCTTTCCCTCGAATAAATAATATAAGATTTTGACTTTTACCTCCCTCTTTAATTCTACTTCTAAGCAGAGGCCTTGTAGAAAGGGGAGTAGGGACAGGCTGAACAGTCTATCCCCCTCTAGCAAGTGGAATCGCCCATAGAGGAGCTTCAGTAGACTTAGGAATTTTTTCTTTACA…
>MZ540109	Tylos	capensis	South	Africa
NNNNNNNNNNNNNNNNNNNNNNNNNNNNNNNNGAGGGACTGGATTAAGCATAATTATTCGGACAGAACTAGGACAGCCCGGTAGATTTATTGGAGACGATCAGATTTATAATGTAGTAGTTACAGCTCATGCTTTTGTAATAATTTTTTTTATAGTTATACCTATTATAATTGGAGGGTTTGGAAACTGATTAGTGCCTCTCATATTAGGAGCCCCCGATATAGCTTTCCCTCGAATAAATAATATAAGATTTTGACTTTTACCTCCCTCTTTAATTCTACTTCTAAGCAGAGGCCTTGTAGAAAGGGGAGTAGGGACAGGCTGAACAGTCTATCCCCCTCTAGCAAGTGGAATCGCCCATAGAGGAGCTTCAGTAGACTTAGGAATTTTTTCTTTACA…
>KJ468110	Tylos	europaeus	Italy
NNNNNNNNNNNNNNNNNNNNNNNNNNNNNNNNNNNNNNNNNNNNNNNNNNNNATTATCCGGACAGAGATTGGGCAACCCGGGAGGTTTATTGGAGATGATCAAATTTATAATGTTGTGGTCACAGCGCATGCTTTTGTAATAATTTTCTTTATGGTTATACCTATCATAATTGGAGGGTTTGGAAATTGTTTAGTACCCCTAATACTAGGTGCGCCCGATATGGCTTTCCCTCGAATAAATAACATAAGATTTTGATTACTACCCCCTTCTTTAGCTTTACTCTTAAGNNNNNNNNNNNNNNNNNNNNNNNNNNNNNNNNNNNNNNNNNNNNNNNNNNNNNNNNNNNNNNNNNNNNNNNNNNNNNNNNNNNNNNNNNNNNNNNNNNNNNNNNNNNNNNN…
>KJ468111	Tylos	europaeus	Lybia
NNNNNNNNNNNNNNNNNNNNNNNNNNNNNNNNNNNNNNNNNNNNNNNNNNNNATTATTCGGACAGAGTTGGGGCAACCCGGGAGGTTTATTGGAGATGATCAAATTTATAACGTTGTGGTCACAGCGCATGCTTTTGTAATAATTTTCTTTATGGTTATACCTATCATAATTGGGGGGTTTGGGAATTGATTAGTACCATTAATACTAGGCGCACCCGATATAGCTTTCCCTCGAATAAATAACATAAGATTTTGATTACTACCACCTTCTTTAGCTTTGCTTTTAAGTAGAGGTCTGGTGGAAAGAGGAGTAGGAACAGGATGAACGGTTTACCCGCCTCTGGCAAGAGGTATCGCTCACAGAGGAGCTTCAGTTGACTTAGGTATTTTTTCATTGCA…
>Tylos	ponticus	T2
CAGGCTCTACTTTGTGTTTGGAGCTTGAGCCGGTGGGACTGGTCTAAGTATAATTATCCGCACAGAGTTAGGTCAACCTGGGAGGTTCATTGGAGATGACCAAATTTATAATGTCGTAGTCACGGCGCACGCTTTTGTAATAATTTTCTTTATAGTCATACCTATTATAATTGGGGGGTTTGGAAACTGATTGGTGCCTTTAATACTGGGGGCCCCTGATATGGCCTTCCCCCGGATAAATAATATAAGATTTTGATTATTACCGCCTTCTTTGGCGTTACTTTTAAGCAGAGGTCTGGTAGAAAGAGGAGTGGGGACTGGGTGAACAGTCTACCCTCCCTTGGCAAGAGGTATTGCCCACAGAGGGGCTTCCGTAGACCTCGGGATTTTTTCATTGCA…
>Tylos	ponticus	3A
CAGGCTCTACTTTGTGTTTGGAGCTTGAGCCGGTGGGACTGGTCTAAGTATAATTATCCGCACAGAGTTAGGTCAACCTGGGAGGTTCATTGGAGATGATCAAATTTATAATGTCGTAGTCACGGCGCACGCTTTTGTAATAATTTTCTTTATAGTCATACCTATTATAATTGGGGGGTTTGGAAACTGATTGGTGCCTTTAATACTGGGGGCCCCTGATATGGCCTTCCCCCGGATAAATAATATAAGATTTTGATTATTACCGCCTTCTTTGGCTTTACTTTTAAGCAGAGGTCTGGTAGAAAGAGGAGTGGGGACTGGGTGAACAGTCTACCCTCCCTTGGCAAGAGGTATTGCCCACAGAGGGGCTTCCGTAGACCTCGGGATTTTTTCATTGCA…
>Tylos	ponticus	2A
CAGGCTCTACTTTGTGTTTGGAGCTTGAGCCGGTGGGACTGGTCTAAGTATAATTATCCGCACAGAGTTAGGGCAACCTGGGAGGTTCATTGGAGATGATCAAATTTATAATGTCGTAGTCACGGCGCACGCTTTTGTAATAATTTTCTTTATAGTCATACCTATTATAATTGGGGGGTTTGGAAACTGATTGGTGCCTTTAATACTGGGGGCCCCTGATATGGCCTTCCCCCGGATAAATAATATAAGATTTTGATTATTACCGCCTTCTTTGGCTTTACTTTTAAGCAGAGGTCTGGTAGAAAGAGGAGTGGGGACTGGGTGAACAGTCTACCCTCCCTTGGCAAGAGGTATTGCCCACAGAGGGGCTTCCGTAGACCTCGGGATTTTTTCATTGCA…
>Tylos	ponticus	12A
CCGGCTCTACTTTGTGTTTGGAGCTTGAGCCGGTGGGACTGGTCTAAGTATAATTATCCGCACAGAGTTAGGTCAACCTGGGAGGTTCATTGGAGATGATCAAATTTATAATGTCGTAGTCACGGCGCACGCTTTTGTAATAATTTTCTTTATAGTCATACCTATTATAATTGGGGGGTTTGGAAACTGATTGGTGCCTTTAATACTGGGGGCCCCTGATATGGCCTTCCCCCGGATAAATAATATAAGATTTTGATTATTACCGCCTTCTTTGGCTTTACTTTTAAGCAGAGGTCTGGTAGAAAGAGGAGTGGGGACTGGGTGAACAGTCTACCCTCCCTTGGCAAGAGGTATTGCCCACAGAGGGGCTTCCGTAGACCTCGGGATTTTTTCATTGCA…
>Tylos	ponticus	11A
CCGGCTCTACTTTGTGTTTGGAGCTTGAGCCGGTGGGACTGGTCTAAGTATAATTATCCGCACAGAGTTAGGTCAACCTGGGAGGTTCATTGGAGATGACCAAATTTATAATGTCGTAGTCACGGCGCACGCTTTTGTAATAATTTTCTTTATAGTCATACCTATTATAATTGGGGGGTTTGGAAACTGATTGGTGCCTTTAATACTGGGGGCCCCTGATATGGCCTTCCCCCGGATAAATAATATAAGATTTTGATTATTACCGCCTTCTTTGGCTTTACTTTTAAGCAGAGGTCTGGTAGAAAGAGGAGTGGGGACTGGGTGAACAGTCTACCCTCCCTTGGCAAGAGGTATTGCCCACAGAGGGGCTTCCGTAGACCTCGGGATTTTTTCATTGCA…
>EF027455	Tylos	ponticus	Greece
NNNNNNNNNNNNNNNNNNNNNNNNNNNNNNNNNNGGAACTGGTTTAAGCATGATTATCCGCACAGAGCTAGGGCAACCTGGGAGATTTATCGGTGACGATCAAATTTACAATGTTGTAGTCACAGCGCATGCTTTTGTAATAATTTTTTTTATGGTCATACCTATTATAATTGGAGGGTTCGGAAATTGGTTAGTGCCTCTGATATTAGGGGCCCCTGACATGGCCTTCCCCCGGATAAATAATATAAGATTTTGATTGTTACCCCCCTCTTTAGTCTTACTTTTGAGCAGAGGTTTAGTAGAAAGAGGAGTAGGAACAGGATGGACGGTTTACCCTCCTTTGGCAAGAGGTATTGCTCACAGAGGGGCTTCAGTAGACTTAGGAATCTTTTCATTGCA…
>EF027454	Tylos	ponticus	Greece
NNNNNNNNNNNNNNNNNNNNNNNNNNNNNNNNNNNNNACTGGTTTAAGCATGATTATCCGCACAGAGCTAGGGCAACCTGGGAGATTTATCGGTGACGATCAAATTTACAATGTTGTAGTCACAGCGCATGCTTTTGTAATAATTTTTTTTATGGTCATACCTATTATAATTGGAGGGTTCGGAAATTGGTTAGTGCCTCTGATATTAGGGGCCCCTGACATGGCCTTCCCCCGGATAAATAATATAAGATTTTGATTGTTACCCCCCTCTTTAGTCTTACTTTTGAGCAGAGGTTTAGTAGAAAGAGGAGTAGGAACAGGATGGACGGTTTACCCTCCTTTGGCAAGAGGTATTGCTCACAGAGGGGCTTCAGTAGACTTAGGAATCTTTTCATTGCA…
>KJ468123	Tylos	ponticus	Portugal
NNNNNNNNNNNNNNNNNNNNNNNNNNNNNNNNNNNNNNNNNNNNNNNNNNNNATTATCCGCACAGAGCTAGGCCAACCTGGGAGATTTATCGGTGACGATCAAATTTACAACGTTGTAGTTACAGCACATGCTTTTGTAATAATTTTTTTTATAGTCATACCTATTATAATCGGAGGGTTTGGAAATTGGTTAGTGCCTTTGATACTGGGGGCCCCTGATATGGCCTTTCCCCGGATAAATAATATAAGATTCTGATTGCTACCACCTTCTTTAGTTTTACTTTTGAGCAGAGGTTTGGTGGAGAGAGGAGTAGGAACAGGATGGACGGTTTACCCTCCTTTGGCAAGGGGTATTGCTCACAGAGGAGCTTCAGTAGACTTAGGAATTTTTTCATTGCA…
>EF027456	Tylos	ponticus	Greece
CAGGCTCTACTTTGTGTTTGGGGCCTGAGCCGGTGGAACTGGTTTAAGCATGATTATCCGCACAGAGCTAGGGCAACCTGGGAGATTTATCGGTGACGATCAAATTTACAATGTTGTAGTCACAGCGCATGCTTTTGTAATAATTTTTTTTATGGTCATACCTATTATAATTGGAGGGTTCGGAAATTGGTTAGTGCCTCTGATATTAGGGGCCCCTGACATGGCCTTCCCCCGGATAAATAATATAAGATTTTGATTGCTACCCCCCTCTTTAGTCTTACTTTTGAGCAGAGGTTTAGTAGAAAGAGGAGTAGGAACAGGATGGACGGTTTACCCTCCTTTGGCAAGAGGTATTGCTCACAGAGGGGCTTCAGTAGACTTAGGAATCTTTTCATTGCA…
>KJ468124	Tylos	ponticus	Lybia
NNNNNNNNNNNNNNNNNNNNNNNNNNNNNNNNNNNNNNNNNNNNNNNNNNNNATTATCCGCACAGAGTTAGGTCAACCTGGAAGGTTCATTGGTGACGATCAAATCTACAATGTTGTAGTTACAGCGCACGCTTTTGTAATAATTTTCTTTATAGTTATACCTATTATAATTGGGGGGTTTGGAAATTGATTGGTGCCTTTGATACTGGGGGCCCCTGACATGGCTTTCCCCCGGATAAATAATATAAGATTTTGATTGCTGCCTCCTTCTTTGGTCTTGCTTTTAAGCAGAGGTTTGGTAGAAAGAGGAGTGGGAACTGGGTGAACAGTCTACCCTCCCCTGGCAGGAGGTATTGCCCACAAAGGGGCTTCTGTAGACCTTGGGATCTTTTCATTGCA…
>GQ302699	Tylos	ponticus	Greece
CAGCCTNTACTTTGTGTTTGGGGCCTGAGCCGGTGGAACTGGTTTAAGCATGATTATCCGCACAGAGCTAGGTCAGCCTGGGAGATTTATCGGTGACGATCAGATTTACAACGTTGTAGTCACAGCNCATGCTTTTGTAATAATTTTTTTTATAGTCATACCTATTATAATCGGAGGGTTCGGGAATTGGTTAGTGCCTTTGATACTAGGGGCGCCTGATATGGCCTTTCCTCGGATAAATAATATAAGATTTTGATTGCTGCCACCTTCTTTAGTTTTACTTTTGAGCAGAGGTTTGGTGGAGAGAGGAGTAGGAACAGGATGGACGGTTTACCCTCCTTTGGCAAGAGGTATTGCTCACAGAGGAGCTTCAGTAGACTTAGGGATTTTTTCACTACA…
>KJ468122	Tylos	ponticus	Greece
NNNNNNNNNNNNNNNNNNNNNNNNNNNNNNNNNNNNNNNNNNNNNNNNNNNNATTATCCGTACAGAGCTAGGTCAACCTGGGAGATTTATCGGTGACGATCAGATTTACAACGTTGTAGTCACAGCACATGCTTTTGTAATAATTTTTTTTATAGTCATACCTATTATAATTGGAGGGTTCGGGAATTGGTTAGTGCCTTTGATGCTAGGGGCGCCTGATATGGCCTTTCCTCGGATAAATAATATAAGATTTTGATTGCTGCCACCTTCTTTAGTTTTACTTTTGAGCAGAGGTTTGGTGGAAAGAGGAGTAGGAACAGGATGGACGGTTTACCCTCCTTTGGCAAGAGGTATTGCTCACAGAGGAGCTTCAGTAGACTTAGGGATTTTTTCACTACA…

## Sheet: Foglio2
Species	Code	Location	Source	COI	H3
Tylos ponticus		Greece	Parmakelis et al., 2008	EF027455
Tylos ponticus		Greece	Parmakelis et al., 2008	EF027454
Tylos ponticus		Portugal	Hurtado et al., 2014	KJ468123
Tylos ponticus		Greece	Parmakelis et al., 2008	EF027456
Tylos ponticus		Lybia	Hurtado et al., 2014	KJ468124
Tylos ponticus		Greece	Klossa-Kilia et al., 2006	GQ302699
Tylos ponticus		Greece	Hurtado et al., 2014	KJ468122
Tylos ponticus	Tyl-1	Italy	This paper	PZ235433	MW349127
Tylos ponticus	Tyl-2	Italy	This paper	PZ235432	OP080333
Tylos ponticus	Tyl-3	Italy	This paper	PZ235436	OP080334
Tylos ponticus	Tyl-4	Italy	This paper	PZ235434	OP080335
Tylos ponticus	Tyl-5	Italy	This paper	PZ235435	OP080336
Tylos capensis		South Africa	Bezuidenhout et al., 2021	MZ540108
Tylos capensis		South Africa	Bezuidenhout et al., 2021	MZ540109
Tylos europeus		Italy	Hurtado et al., 2014	KJ468110
Tylos europeus		Lybia	Hurtado et al., 2014	KJ468111
