# Supplementary material for: Understanding Hepatopancreas-Associated Microbiota in the Supralittoral Tylos ponticus (Crustacea, Isopoda, Oniscidea): Insights from Next-Generation Sequencing Approaches
Source: Microb Ecol. 2026 May 23;89(1):125. doi: 10.1007/s00248-026-02785-4 (PMC13264560; doi:10.1007/s00248-026-02785-4)
Supplement: Supplementary file 14 — Supplementary Material 12 (XLSX 45.0 KB) [file 248_2026_2785_MOESM12_ESM.xlsx]

## Sheet: table.from_biom_w_taxonomyL6
ASVs
Domain	Phylum	Class	Order	Family	Genus	Tyl-1H	Tyl-1G	Tyl-2H	Tyl-2G	Tyl-3H	Tyl-4H	Tyl-5H	S-1	tot
d__Bacteria	p__Proteobacteria	c__Gammaproteobacteria	o__Oceanospirillales	f__Halomonadaceae	Cobetia	1746	113	174	111	0	0	0	0	2144
d__Bacteria	p__Proteobacteria	c__Gammaproteobacteria	o__Burkholderiales	f__Burkholderiaceae	Burkholderia-Caballeronia-Paraburkholderia	0	0	0	0	1943	0	50	0	1993
d__Bacteria	p__Proteobacteria	c__Alphaproteobacteria	o__Rhodobacterales	f__Rhodobacteraceae	uncultured	137	100	93	24	0	74	55	0	483
d__Bacteria	p__Proteobacteria	c__Gammaproteobacteria	o__Gammaproteobacteria_Incertae_Sedis	f__Unknown_Family	uncultured	125	0	66	25	0	0	118	0	334
d__Bacteria	p__Proteobacteria	c__Gammaproteobacteria	o__Oceanospirillales	f__Halomonadaceae	Halomonas	54	44	0	0	0	34	175	0	307
d__Bacteria	p__Proteobacteria	c__Gammaproteobacteria	o__Pseudomonadales	f__Moraxellaceae	Psychrobacter	139	15	29	54	0	69	0	0	306
d__Bacteria	p__Proteobacteria	c__Alphaproteobacteria	o__Rhodobacterales	f__Rhodobacteraceae	Confluentimicrobium	187	21	46	0	0	35	0	0	289
d__Bacteria	p__Proteobacteria	c__Gammaproteobacteria	o__Granulosicoccales	f__Granulosicoccaceae	Granulosicoccus	83	70	70	10	0	56	0	0	289
d__Bacteria	p__Verrucomicrobiota	c__Verrucomicrobiae	o__Verrucomicrobiales	f__Rubritaleaceae	Rubritalea	47	113	15	27	9	0	38	0	249
d__Bacteria	p__Bacteroidota	c__Bacteroidia	o__Bacteroidales	f__Bacteroidaceae	Bacteroides	0	0	0	2	0	542	40	364	948
d__Bacteria	p__Proteobacteria	c__Gammaproteobacteria	o__Nitrosococcales	f__Methylophagaceae	uncultured	87	96	0	42	0	0	0	0	225
d__Bacteria	p__Actinobacteriota	c__Actinobacteria	o__Corynebacteriales	f__Corynebacteriaceae	Corynebacterium	0	0	0	0	0	113	15	243	371
d__Bacteria	p__Proteobacteria	c__Gammaproteobacteria	o__HOC36	f__HOC36	HOC36	0	0	0	0	0	39	9	220	268
d__Bacteria	p__Proteobacteria	c__Gammaproteobacteria	o__UBA10353_marine_group	f__UBA10353_marine_group	UBA10353_marine_group	72	0	20	0	0	0	95	0	187
d__Bacteria	p__Actinobacteriota	c__Actinobacteria	o__Bifidobacteriales	f__Bifidobacteriaceae	Bifidobacterium	0	0	0	0	0	91	0	197	288
d__Bacteria	p__Proteobacteria	c__Alphaproteobacteria	o__Rhodobacterales	f__Rhodobacteraceae	Antarctobacter	63	0	35	0	0	0	65	0	163
d__Bacteria	p__Proteobacteria	c__Gammaproteobacteria	o__Xanthomonadales	f__Xanthomonadaceae	Luteimonas	51	0	55	17	0	0	37	0	160
d__Bacteria	p__Bacteroidota	c__Bacteroidia	o__Flavobacteriales	f__Flavobacteriaceae	Joostella	26	59	0	32	0	29	0	0	146
d__Bacteria	p__Proteobacteria	c__Alphaproteobacteria	o__Caulobacterales	f__Caulobacteraceae	Brevundimonas	98	21	0	0	27	0	0	0	146
d__Bacteria	p__Verrucomicrobiota	c__Verrucomicrobiae	o__Verrucomicrobiales	f__Rubritaleaceae	Roseibacillus	77	0	0	17	0	0	49	0	143
d__Bacteria	p__Proteobacteria	c__Gammaproteobacteria	o__Nitrosococcales	f__Methylophagaceae	Methylophaga	80	0	28	28	0	0	5	0	141
d__Bacteria	p__Proteobacteria	c__Gammaproteobacteria	o__Coxiellales	f__Coxiellaceae	Coxiella	0	0	0	0	0	0	0	190	190
d__Bacteria	p__Firmicutes	c__Clostridia	o__Oscillospirales	f__Ruminococcaceae	Faecalibacterium	0	0	0	0	0	157	0	185	342
d__Bacteria	p__Proteobacteria	c__Alphaproteobacteria	o__Sphingomonadales	f__Sphingomonadaceae	Sphingosinicella	62	78	0	0	0	0	0	0	140
d__Bacteria	p__Proteobacteria	c__Alphaproteobacteria	o__Rhodobacterales	f__Rhodobacteraceae	Roseovarius	116	23	0	0	0	0	0	0	139
d__Bacteria	p__Proteobacteria	c__Alphaproteobacteria	o__Sphingomonadales	f__Sphingomonadaceae	Sphingorhabdus	86	0	0	0	0	0	50	0	136
d__Bacteria	p__Actinobacteriota	c__Acidimicrobiia	o__Microtrichales	f__uncultured	uncultured	72	41	0	0	19	0	0	0	132
d__Bacteria	p__Dependentiae	c__Babeliae	o__Babeliales	f__Vermiphilaceae	Vermiphilus	0	0	0	0	0	0	0	175	175
d__Bacteria	p__Proteobacteria	c__Alphaproteobacteria	o__Rhodobacterales	f__Rhodobacteraceae	__	910	314	151	90	0	186	199	152	2002
d__Bacteria	p__Proteobacteria	c__Alphaproteobacteria	o__Rhizobiales	f__Rhizobiales_Incertae_Sedis	Anderseniella	85	17	0	24	0	0	0	0	126
d__Bacteria	p__Bacteroidota	c__Bacteroidia	o__Flavobacteriales	f__Cryomorphaceae	Owenweeksia	55	23	0	0	0	45	0	0	123
d__Bacteria	p__Proteobacteria	c__Gammaproteobacteria	o__Oceanospirillales	f__Oceanospirillaceae	Oceanospirillum	122	0	0	0	0	0	0	0	122
d__Bacteria	p__Bacteroidota	c__Bacteroidia	o__Bacteroidales	f__Prolixibacteraceae	Sunxiuqinia	0	51	0	71	0	0	0	0	122
d__Bacteria	p__Proteobacteria	c__Alphaproteobacteria	o__Tistrellales	f__Geminicoccaceae	uncultured	103	18	0	0	0	0	0	0	121
d__Bacteria	p__Bacteroidota	c__Bacteroidia	o__Bacteroidales	f__Prevotellaceae	Prevotella	0	0	0	0	0	492	16	150	658
d__Bacteria	p__Proteobacteria	c__Gammaproteobacteria	o__Steroidobacterales	f__Woeseiaceae	Woeseia	0	0	0	0	0	0	0	150	150
d__Bacteria	p__Actinobacteriota	c__Actinobacteria	o__Nitriliruptorales	f__Nitriliruptoraceae	Nitriliruptoraceae	120	0	0	0	0	0	0	0	120
d__Bacteria	p__Firmicutes	c__Clostridia	o__Oscillospirales	f__Oscillospiraceae	UCG-002	0	0	0	0	0	120	0	0	120
d__Bacteria	p__Firmicutes	c__Bacilli	o__Lactobacillales	f__Lactobacillaceae	Lactobacillus	0	0	0	14	0	0	0	135	149
d__Bacteria	p__Proteobacteria	c__Gammaproteobacteria	o__Acidithiobacillales	f__Acidithiobacillaceae	KCM-B-112	0	0	0	0	0	0	115	0	115
d__Bacteria	p__Proteobacteria	c__Gammaproteobacteria	o__Burkholderiales	f__Comamonadaceae	Aquabacterium	0	0	0	0	0	53	62	0	115
d__Bacteria	p__Proteobacteria	c__Gammaproteobacteria	o__Salinisphaerales	f__Solimonadaceae	Oceanococcus	109	0	5	0	0	0	0	0	114
d__Bacteria	p__Proteobacteria	c__Gammaproteobacteria	o__Gammaproteobacteria_Incertae_Sedis	f__Unknown_Family	Acidibacter	0	8	0	0	102	0	0	0	110
d__Bacteria	p__Bacteroidota	c__Bacteroidia	o__Chitinophagales	f__Chitinophagaceae	Asinibacterium	0	0	0	0	109	0	0	0	109
d__Bacteria	p__Proteobacteria	c__Gammaproteobacteria	__	__	__	149	411	38	141	10	53	126	132	1060
d__Bacteria	p__Actinobacteriota	c__Actinobacteria	o__Corynebacteriales	f__Dietziaceae	Dietzia	0	0	0	0	0	0	107	0	107
d__Bacteria	p__Bacteroidota	c__Bacteroidia	o__Flavobacteriales	f__Flavobacteriaceae	Cellulophaga	69	0	38	0	0	0	0	0	107
d__Bacteria	p__Campilobacterota	c__Campylobacteria	o__Campylobacterales	f__Arcobacteraceae	Halarcobacter	106	0	0	0	0	0	0	0	106
d__Bacteria	p__Proteobacteria	c__Gammaproteobacteria	o__Oceanospirillales	f__Alcanivoracaceae1	Alcanivorax	51	0	0	45	0	0	8	0	104
d__Bacteria	p__Firmicutes	c__Clostridia	o__Lachnospirales	f__Lachnospiraceae	Blautia	0	0	0	0	0	110	0	125	235
d__Bacteria	p__Bacteroidota	c__Bacteroidia	o__Flavobacteriales	f__Flavobacteriaceae	__	583	63	48	69	23	58	19	118	981
d__Bacteria	p__Proteobacteria	c__Alphaproteobacteria	o__Rhizobiales	f__Rhizobiaceae	Mesorhizobium	0	0	0	0	103	0	0	0	103
d__Bacteria	p__Planctomycetota	c__Planctomycetes	o__Planctomycetales	f__Rubinisphaeraceae	Planctomicrobium	55	0	10	9	0	0	28	0	102
d__Bacteria	p__Proteobacteria	c__Gammaproteobacteria	o__Pseudomonadales	f__Pseudomonadaceae	Pseudomonas	29	0	0	0	0	118	12	116	275
d__Bacteria	p__Proteobacteria	c__Gammaproteobacteria	o__Alteromonadales	f__Pseudoalteromonadaceae	Pseudoalteromonas	0	90	0	0	10	0	0	0	100
d__Bacteria	p__Bacteroidota	c__Bacteroidia	o__Bacteroidales	f__Prevotellaceae	Alloprevotella	0	0	0	0	0	98	0	0	98
d__Bacteria	p__Proteobacteria	c__Gammaproteobacteria	o__Cellvibrionales	f__Cellvibrionaceae	Gilvimarinus	0	0	98	0	0	0	0	0	98
d__Bacteria	p__Bacteroidota	c__Bacteroidia	o__Flavobacteriales	f__Flavobacteriaceae	Tenacibaculum	29	0	0	0	69	0	0	0	98
d__Bacteria	p__Firmicutes	c__Bacilli	o__Lactobacillales	f__Streptococcaceae	Lactococcus	0	0	0	0	0	33	0	114	147
d__Bacteria	p__Actinobacteriota	c__Actinobacteria	o__Corynebacteriales	f__Mycobacteriaceae	Hoyosella	0	0	0	0	0	0	96	0	96
d__Bacteria	p__Proteobacteria	c__Alphaproteobacteria	o__Rhodobacterales	f__Rhodobacteraceae	Litoreibacter	55	0	41	0	0	0	0	0	96
d__Bacteria	p__Bdellovibrionota	c__Bdellovibrionia	o__Bacteriovoracales	f__Bacteriovoracaceae	Peredibacter	38	0	24	26	8	0	0	0	96
d__Bacteria	p__Firmicutes	c__Clostridia	o__Lachnospirales	f__Lachnospiraceae	Lachnoclostridium	0	0	0	0	0	96	0	0	96
d__Bacteria	p__Verrucomicrobiota	c__Verrucomicrobiae	o__Chthoniobacterales	f__uncultured	uncultured	78	18	0	0	0	0	0	0	96
d__Bacteria	p__Patescibacteria	c__Gracilibacteria	o__Absconditabacteriales_(SR1)	f__Absconditabacteriales_(SR1)	Absconditabacteriales_(SR1)	55	13	0	0	0	0	27	0	95
d__Bacteria	p__Patescibacteria	c__Gracilibacteria	o__Candidatus_Peribacteria	f__Candidatus_Peribacteria	Candidatus_Peribacteria	0	0	0	0	0	0	0	114	114
d__Bacteria	p__Mollicutes	c__Bacilli	o__Entomoplasmatales	f__Entomoplasmatales_Incertae_Sedis	Candidatus_Hepatoplasma	14	9	25636	3349	0	217	2392	111	31728
d__Bacteria	p__Proteobacteria	c__Gammaproteobacteria	o__Salinisphaerales	f__Solimonadaceae	Nevskia	0	0	0	0	95	0	0	0	95
d__Bacteria	p__Proteobacteria	c__Gammaproteobacteria	o__Diplorickettsiales	f__Diplorickettsiaceae	uncultured	0	0	0	0	11	0	0	111	122
d__Bacteria	p__Bacteroidota	c__Bacteroidia	o__Flavobacteriales	f__Flavobacteriaceae	Aquimarina	0	0	0	0	0	0	93	0	93
d__Bacteria	p__Proteobacteria	c__Gammaproteobacteria	o__Xanthomonadales	f__Xanthomonadaceae	Stenotrophomonas	0	0	8	0	0	90	0	111	209
d__Bacteria	p__Proteobacteria	c__Alphaproteobacteria	o__Rhodobacterales	f__Rhodobacteraceae	Ruegeria	58	0	0	0	35	0	0	0	93
d__Bacteria	p__Bacteroidota	c__Bacteroidia	o__Chitinophagales	f__Chitinophagaceae	Puia	0	0	0	0	87	0	0	0	87
d__Bacteria	p__Proteobacteria	c__Alphaproteobacteria	o__Rhodobacterales	f__Rhodobacteraceae	Halovulum	54	0	0	0	0	0	32	0	86
d__Bacteria	p__Acidobacteriota	c__Acidobacteriae	o__Bryobacterales	f__Bryobacteraceae	Bryobacter	0	0	0	0	84	0	0	0	84
d__Bacteria	p__Patescibacteria	c__Parcubacteria	o__Candidatus_Moranbacteria	f__Candidatus_Moranbacteria	Candidatus_Moranbacteria	11	11	18	0	0	0	44	0	84
d__Bacteria	p__Campilobacterota	c__Campylobacteria	o__Campylobacterales	f__Arcobacteraceae	Malaciobacter	83	0	0	0	0	0	0	0	83
d__Bacteria	p__Proteobacteria	c__Gammaproteobacteria	o__Burkholderiales	f__Comamonadaceae	Sphaerotilus	0	0	0	0	0	83	0	0	83
d__Bacteria	p__Bacteroidota	c__Bacteroidia	o__Flavobacteriales	f__Flavobacteriaceae	Maribacter	53	0	0	0	0	0	29	0	82
d__Bacteria	p__Proteobacteria	c__Alphaproteobacteria	o__Rhodospirillales	f__Magnetospiraceae	uncultured	0	0	0	0	0	0	0	110	110
d__Bacteria	p__Patescibacteria	c__Parcubacteria	o__Candidatus_Campbellbacteria	f__Candidatus_Campbellbacteria	Candidatus_Campbellbacteria	41	0	0	0	0	0	36	0	77
d__Bacteria	p__Bacteroidota	c__Bacteroidia	o__Flavobacteriales	f__Flavobacteriaceae	Jejudonia	44	0	0	0	0	0	32	0	76
d__Bacteria	p__Actinobacteriota	c__Acidimicrobiia	o__Microtrichales	f__Microtrichaceae	Sva0996_marine_group	72	0	0	0	0	0	2	0	74
d__Bacteria	p__Proteobacteria	c__Gammaproteobacteria	o__Cellvibrionales	f__Halieaceae	__	56	0	18	0	0	0	0	0	74
d__Bacteria	p__Bacteroidota	c__Bacteroidia	o__Flavobacteriales	f__Flavobacteriaceae	Euzebyella	47	0	0	9	0	0	17	0	73
d__Bacteria	p__Proteobacteria	c__Gammaproteobacteria	o__Salinisphaerales	f__Solimonadaceae	Alkanibacter	0	0	0	0	73	0	0	0	73
d__Bacteria	p__Firmicutes	c__Bacilli	o__Erysipelotrichales	f__Erysipelotrichaceae	Holdemanella	0	0	0	0	0	0	0	105	105
d__Bacteria	p__Firmicutes	c__Bacilli	o__Mycoplasmatales	f__Mycoplasmataceae	Candidatus_Bacilloplasma	0	72	0	0	0	0	0	0	72
d__Bacteria	p__Acidobacteriota	c__Acidobacteriae	o__Subgroup_2	f__Subgroup_2	Subgroup_2	0	0	0	0	71	0	0	0	71
d__Bacteria	p__Bacteroidota	c__Bacteroidia	o__Flavobacteriales	f__Flavobacteriaceae	Ulvibacter	60	8	0	3	0	0	0	0	71
d__Bacteria	p__Proteobacteria	c__Alphaproteobacteria	o__Rhizobiales	f__Xanthobacteraceae	__	0	0	0	0	71	0	0	0	71
d__Bacteria	p__Armatimonadota	c__Chthonomonadetes	o__Chthonomonadales	f__Chthonomonadaceae	Chthonomonas	0	0	0	0	69	0	0	0	69
d__Bacteria	p__Planctomycetota	c__Planctomycetes	o__Planctomycetales	f__Rubinisphaeraceae	Fuerstia	29	15	0	0	0	0	24	0	68
d__Bacteria	p__Bacteroidota	c__Bacteroidia	o__Flavobacteriales	f__Weeksellaceae	Chryseobacterium	0	0	14	0	14	39	0	0	67
d__Bacteria	p__Bacteroidota	c__Bacteroidia	o__Flavobacteriales	f__Flavobacteriaceae	Nonlabens	50	0	0	0	13	0	0	0	63
d__Bacteria	p__Firmicutes	c__Clostridia	o__Clostridiales	f__Clostridiaceae	Clostridium_sensu_stricto_1	0	0	0	0	0	43	20	0	63
d__Bacteria	p__Planctomycetota	c__Planctomycetes	o__Isosphaerales	f__Isosphaeraceae	uncultured	0	0	0	0	63	0	0	0	63
d__Bacteria	p__Proteobacteria	c__Gammaproteobacteria	o__Vibrionales	f__Vibrionaceae	Vibrio	91	2281	0	1050	36	72	0	104	3634
d__Bacteria	p__Proteobacteria	c__Alphaproteobacteria	o__Elsterales	f__URHD0088	URHD0088	0	0	0	0	63	0	0	0	63
d__Bacteria	p__Proteobacteria	c__Alphaproteobacteria	o__Sphingomonadales	f__Sphingomonadaceae	Erythrobacter	37	12	0	0	14	0	0	0	63
d__Bacteria	p__Armatimonadota	c__Fimbriimonadia	o__Fimbriimonadales	f__Fimbriimonadaceae	Fimbriimonadaceae	0	0	0	0	61	0	0	0	61
d__Bacteria	p__Bacteroidota	c__Bacteroidia	o__Bacteroidales	f__Rikenellaceae	Alistipes	0	0	0	0	0	51	8	0	59
d__Bacteria	p__Proteobacteria	c__Gammaproteobacteria	o__Enterobacterales	f__Erwiniaceae	__	0	0	0	0	6	53	0	0	59
d__Bacteria	p__Proteobacteria	c__Alphaproteobacteria	o__Rhodobacterales	f__Rhodobacteraceae	Amylibacter	58	0	0	0	0	0	0	0	58
d__Bacteria	p__Proteobacteria	c__Alphaproteobacteria	o__Rhodobacterales	f__Rhodobacteraceae	Tropicibacter	0	0	0	0	57	0	0	0	57
d__Bacteria	p__Proteobacteria	c__Gammaproteobacteria	o__Burkholderiales	f__Comamonadaceae	uncultured	0	0	0	0	0	56	0	0	56
d__Bacteria	p__Actinobacteriota	c__Acidimicrobiia	o__Microtrichales	f__Ilumatobacteraceae	Ilumatobacter	276	23	21	0	0	27	24	101	472
d__Bacteria	p__Actinobacteriota	c__Actinobacteria	o__Actinomycetales	f__Actinomycetaceae	Mobiluncus	0	0	0	0	0	55	0	0	55
d__Bacteria	p__Bacteroidota	c__Bacteroidia	o__Flavobacteriales	f__Flavobacteriaceae	Zobellia	55	0	0	0	0	0	0	0	55
d__Bacteria	p__Bacteroidota	c__Rhodothermia	o__Rhodothermales	f__Rhodothermaceae	Rhodothermus	0	0	0	0	0	55	0	0	55
d__Bacteria	p__Proteobacteria	c__Alphaproteobacteria	o__Sphingomonadales	f__Sphingomonadaceae	__	132	0	0	66	0	217	83	93	591
d__Bacteria	p__Firmicutes	c__Clostridia	o__Lachnospirales	f__Lachnospiraceae	[Eubacterium]_eligens_group	0	0	0	0	0	55	0	0	55
d__Bacteria	p__Planctomycetota	c__Planctomycetes	o__Pirellulales	f__Pirellulaceae	Roseimaritima	41	13	0	0	0	0	0	0	54
d__Bacteria	p__Firmicutes	c__Bacilli	o__Lactobacillales	f__Streptococcaceae	Streptococcus	0	0	0	0	61	66	0	91	218
d__Bacteria	p__Actinobacteriota	c__Actinobacteria	o__Propionibacteriales	f__Nocardioidaceae	Nocardioides	17	22	0	0	0	0	14	0	53
d__Bacteria	p__Proteobacteria	c__Gammaproteobacteria	o__Legionellales	f__Legionellaceae	Legionella	0	0	0	0	0	0	0	91	91
d__Bacteria	p__Proteobacteria	c__Gammaproteobacteria	o__Granulosicoccales	f__uncultured	uncultured	53	0	0	0	0	0	0	0	53
d__Bacteria	p__Chloroflexi	c__Anaerolineae	o__SBR1031	f__A4b	A4b	0	0	0	0	0	0	18	89	107
d__Bacteria	p__Actinobacteriota	c__Actinobacteria	o__Micrococcales	f__Micrococcaceae	Rothia	0	0	0	0	0	52	0	0	52
d__Bacteria	p__Desulfobacterota	c__Desulfuromonadia	o__Bradymonadales	f__Bradymonadales	Bradymonadales	52	0	0	0	0	0	0	0	52
d__Bacteria	p__Cyanobacteria	c__Vampirivibrionia	o__Obscuribacterales	f__Obscuribacteraceae	Candidatus_Obscuribacter	0	0	0	0	52	0	0	0	52
d__Bacteria	p__Firmicutes	c__Clostridia	o__Lachnospirales	f__Lachnospiraceae	[Eubacterium]_hallii_group	0	0	0	0	0	52	0	0	52
d__Bacteria	p__Actinobacteriota	c__Acidimicrobiia	o__Microtrichales	f__Microtrichaceae	uncultured	41	0	0	0	0	0	10	0	51
d__Bacteria	p__Firmicutes	c__Bacilli	o__Lactobacillales	f__Carnobacteriaceae	Alkalibacterium	0	0	0	0	0	51	0	0	51
d__Bacteria	p__Aquificota	c__Aquificae	o__Aquificales	f__Aquificaceae	Hydrogenobacter	0	0	0	0	6	44	0	0	50
d__Bacteria	p__Bacteroidota	c__Bacteroidia	o__Chitinophagales	f__Saprospiraceae	Lewinella	21	0	0	0	29	0	0	0	50
d__Bacteria	p__Patescibacteria	c__Parcubacteria	o__Candidatus_Kaiserbacteria	f__Candidatus_Kaiserbacteria	Candidatus_Kaiserbacteria	0	0	0	0	0	0	17	88	105
d__Bacteria	p__Proteobacteria	c__Alphaproteobacteria	o__Sphingomonadales	f__Sphingomonadaceae	Sphingomonas	53	46	48	47	55	29	0	86	364
d__Bacteria	p__Firmicutes	c__Bacilli	o__Lactobacillales	f__Carnobacteriaceae	Dolosigranulum	0	0	0	0	0	32	8	82	122
d__Bacteria	p__Chloroflexi	c__Anaerolineae	o__Caldilineales	f__Caldilineaceae	uncultured	0	0	0	0	0	0	50	0	50
d__Bacteria	p__Proteobacteria	c__Gammaproteobacteria	o__Cellvibrionales	f__Cellvibrionaceae	uncultured	0	0	0	50	0	0	0	0	50
d__Bacteria	p__Proteobacteria	c__Gammaproteobacteria	o__Gammaproteobacteria_Incertae_Sedis	f__Unknown_Family	Marinicella	13	0	12	0	0	0	25	0	50
d__Bacteria	p__Proteobacteria	c__Gammaproteobacteria	o__Pseudomonadales	f__Moraxellaceae	Enhydrobacter	0	0	0	0	0	0	0	81	81
d__Bacteria	p__Patescibacteria	c__Saccharimonadia	o__Saccharimonadales	f__Saccharimonadales	Saccharimonadales	15	13	0	0	0	0	13	79	120
d__Bacteria	p__Proteobacteria	c__Alphaproteobacteria	__	__	__	134	39	0	5	108	0	0	77	363
d__Bacteria	p__Proteobacteria	c__Alphaproteobacteria	o__Rhodobacterales	f__Rhodobacteraceae	Rhodobacteraceae	42	0	0	0	0	0	7	0	49
d__Bacteria	p__Proteobacteria	c__Alphaproteobacteria	o__Sphingomonadales	f__Sphingomonadaceae	Sphingomicrobium	48	0	0	0	0	0	0	0	48
d__Bacteria	p__Proteobacteria	c__Gammaproteobacteria	o__Alteromonadales	f__Alteromonadaceae	Alteromonas	0	0	0	0	48	0	0	0	48
d__Bacteria	p__Actinobacteriota	c__Actinobacteria	o__Micrococcales	f__Promicromonosporaceae	Promicromonospora	0	0	0	0	0	46	0	0	46
d__Bacteria	p__Verrucomicrobiota	c__Chlamydiae	o__Chlamydiales	f__Chlamydiaceae	uncultured	0	0	0	0	0	0	0	76	76
d__Bacteria	p__Actinobacteriota	c__Actinobacteria	o__Corynebacteriales	f__Nocardiaceae	Gordonia	0	0	0	0	0	0	125	74	199
d__Bacteria	p__Planctomycetota	c__Planctomycetes	o__Pirellulales	f__Pirellulaceae	Rhodopirellula	12	6	0	0	0	0	28	0	46
d__Bacteria	p__Proteobacteria	c__Gammaproteobacteria	o__Burkholderiales	f__Neisseriaceae	uncultured	0	0	0	0	5	42	0	73	120
d__Bacteria	p__Bdellovibrionota	c__Bdellovibrionia	o__Bdellovibrionales	f__Bdellovibrionaceae	Bdellovibrio	0	0	0	0	0	0	0	72	72
d__Bacteria	p__Proteobacteria	c__Gammaproteobacteria	o__Pasteurellales	f__Pasteurellaceae	Aggregatibacter	0	0	0	0	0	30	0	72	102
d__Bacteria	p__Proteobacteria	c__Gammaproteobacteria	o__Burkholderiales	f__Comamonadaceae	Variovorax	0	0	0	0	46	0	0	0	46
d__Bacteria	p__Bacteroidota	c__Bacteroidia	o__Flavobacteriales	f__Flavobacteriaceae	Flavobacterium	0	0	0	0	0	29	0	71	100
d__Bacteria	p__Firmicutes	c__Clostridia	o__Oscillospirales	f__[Eubacterium]_coprostanoligenes_group	[Eubacterium]_coprostanoligenes_group	0	0	0	0	0	0	10	71	81
d__Bacteria	p__Nitrospirota	c__Nitrospiria	o__Nitrospirales	f__Nitrospiraceae	Nitrospira	0	0	0	0	0	0	0	67	67
d__Bacteria	p__Proteobacteria	c__Alphaproteobacteria	o__Rhodobacterales	f__Rhodobacteraceae	Paracoccus	62	0	0	0	0	0	0	67	129
d__Bacteria	p__Acidobacteriota	c__Holophagae	o__Holophagales	f__Holophagaceae	Geothrix	0	0	0	0	45	0	0	0	45
d__Bacteria	p__Bacteroidota	c__Bacteroidia	o__Chitinophagales	f__Chitinophagaceae	Sediminibacterium	0	12	0	5	28	0	0	0	45
d__Bacteria	p__Proteobacteria	c__Gammaproteobacteria	o__Oceanospirillales	f__Nitrincolaceae	Marinobacterium	45	0	0	0	0	0	0	0	45
d__Bacteria	p__Proteobacteria	c__Alphaproteobacteria	o__Rickettsiales	f__SM2D12	SM2D12	2	0	0	0	0	0	0	67	69
d__Bacteria	p__Proteobacteria	c__Alphaproteobacteria	o__Rhizobiales	f__Rhizobiaceae	__	28	16	0	0	0	0	0	0	44
d__Bacteria	p__Proteobacteria	c__Gammaproteobacteria	o__Burkholderiales	f__Oxalobacteraceae	__	0	0	0	0	0	0	0	67	67
d__Bacteria	p__Proteobacteria	c__Alphaproteobacteria	o__Rhizobiales	f__Rhizobiaceae	Hoeflea	43	0	0	0	0	0	0	0	43
d__Bacteria	p__Firmicutes	c__Clostridia	o__Peptostreptococcales-Tissierellales	f__Peptostreptococcaceae	__	0	0	0	0	0	0	0	65	65
d__Bacteria	p__Proteobacteria	c__Gammaproteobacteria	o__Cellvibrionales	f__Cellvibrionaceae	Aestuariicella	0	0	0	0	0	0	0	64	64
d__Bacteria	p__Proteobacteria	c__Alphaproteobacteria	o__Rhodospirillales	f__Thalassospiraceae	Thalassospira	0	5	0	0	0	0	0	63	68
d__Bacteria	p__Planctomycetota	c__Planctomycetes	o__Pirellulales	f__Pirellulaceae	Blastopirellula	22	8	0	0	0	0	8	62	100
d__Bacteria	p__Firmicutes	c__Clostridia	o__Lachnospirales	f__Lachnospiraceae	Catonella	0	0	0	0	0	43	0	0	43
d__Bacteria	p__Proteobacteria	c__Alphaproteobacteria	o__Rhizobiales	f__Hyphomicrobiaceae	Pedomicrobium	0	0	0	0	0	0	0	62	62
d__Bacteria	p__Acidobacteriota	c__Subgroup_5	o__Subgroup_5	f__Subgroup_5	Subgroup_5	0	0	0	0	0	0	0	61	61
d__Bacteria	p__Proteobacteria	c__Alphaproteobacteria	o__Caulobacterales	f__Caulobacteraceae	uncultured	17	0	9	17	0	0	0	0	43
d__Bacteria	p__Proteobacteria	c__Alphaproteobacteria	o__Rhodobacterales	f__Rhodobacteraceae	Roseobacter_clade_CHAB-I-5_lineage	0	43	0	0	0	0	0	0	43
d__Bacteria	p__Bacteroidota	c__Bacteroidia	o__Flavobacteriales	f__Flavobacteriaceae	Winogradskyella	0	0	0	0	0	42	0	0	42
d__Bacteria	p__Proteobacteria	c__Gammaproteobacteria	o__Salinisphaerales	f__Salinisphaeraceae	Salinisphaera	32	0	10	0	0	0	0	0	42
d__Bacteria	p__Firmicutes	c__Negativicutes	o__Acidaminococcales	f__Acidaminococcaceae	Phascolarctobacterium	0	0	0	0	0	42	0	0	42
d__Bacteria	p__Firmicutes	c__Bacilli	o__Paenibacillales	f__Paenibacillaceae	Paenibacillus	0	0	0	0	0	41	0	0	41
d__Bacteria	p__Firmicutes	c__Clostridia	o__Oscillospirales	f__Ruminococcaceae	Incertae_Sedis	0	0	0	0	0	0	0	61	61
d__Bacteria	p__Firmicutes	c__Clostridia	o__Lachnospirales	f__Lachnospiraceae	Agathobacter	0	0	0	0	0	0	0	60	60
d__Bacteria	p__Proteobacteria	c__Gammaproteobacteria	o__Alteromonadales	f__Shewanellaceae	Shewanella	0	0	0	0	0	41	0	0	41
d__Bacteria	p__Actinobacteriota	c__Acidimicrobiia	o__IMCC26256	f__IMCC26256	IMCC26256	0	0	0	0	40	0	0	0	40
d__Bacteria	p__Firmicutes	c__Clostridia	o__Peptostreptococcales-Tissierellales	f__Peptostreptococcales-Tissierellales	Anaerococcus	0	0	0	0	0	140	0	60	200
d__Bacteria	p__Proteobacteria	c__Gammaproteobacteria	o__Burkholderiales	f__Nitrosomonadaceae	__	0	0	0	0	0	0	0	60	60
d__Bacteria	p__Bacteroidota	c__Bacteroidia	o__Flavobacteriales	f__Flavobacteriaceae	Meridianimaribacter	0	14	0	26	0	0	0	0	40
d__Bacteria	p__Proteobacteria	c__Gammaproteobacteria	o__Oceanospirillales	f__Pseudohongiellaceae	Pseudohongiella	7	0	0	0	0	0	0	59	66
d__Bacteria	p__Proteobacteria	c__Alphaproteobacteria	o__Rhodobacterales	f__Rhodobacteraceae	Oceanicella	40	0	0	0	0	0	0	0	40
d__Bacteria	p__Elusimicrobiota	c__Lineage_IIc	o__Lineage_IIc	f__Lineage_IIc	Lineage_IIc	0	0	0	0	0	0	0	57	57
d__Bacteria	p__Planctomycetota	c__Phycisphaerae	o__Phycisphaerales	f__Phycisphaeraceae	SM1A02	37	0	0	0	0	0	3	0	40
d__Bacteria	p__Proteobacteria	c__Alphaproteobacteria	o__Reyranellales	f__Reyranellaceae	Reyranella	0	0	0	0	39	0	0	0	39
d__Bacteria	p__Firmicutes	c__Bacilli	o__Lactobacillales	f__Aerococcaceae	Eremococcus	0	0	0	0	0	29	0	57	86
d__Bacteria	p__Firmicutes	c__Bacilli	o__Staphylococcales	f__Staphylococcaceae	Staphylococcus	0	141	0	0	79	44	0	57	321
d__Bacteria	p__Planctomycetota	c__Planctomycetes	o__Pirellulales	f__Pirellulaceae	Bythopirellula	0	0	0	0	0	0	0	57	57
d__Bacteria	p__Proteobacteria	c__Gammaproteobacteria	o__Burkholderiales	f__Comamonadaceae	Schlegelella	0	0	0	0	0	39	0	0	39
d__Bacteria	p__Proteobacteria	c__Alphaproteobacteria	o__Thalassobaculales	f__Nisaeaceae	Nisaea	0	0	0	0	0	0	0	56	56
d__Bacteria	p__Proteobacteria	c__Gammaproteobacteria	o__Cellvibrionales	f__Porticoccaceae	C1-B045	0	0	0	0	5	0	34	0	39
d__Bacteria	p__Actinobacteriota	c__Coriobacteriia	o__Coriobacteriales	f__Coriobacteriaceae	Collinsella	0	0	0	0	0	0	0	55	55
d__Bacteria	p__Proteobacteria	c__Alphaproteobacteria	o__Micavibrionales	f__Micavibrionaceae	uncultured	4	0	0	0	0	41	0	55	100
d__Bacteria	p__Proteobacteria	c__Alphaproteobacteria	o__Rhodospirillales	f__Rhodospirillaceae	uncultured	0	0	0	0	0	0	0	55	55
d__Bacteria	p__Firmicutes	c__Clostridia	o__Lachnospirales	f__Lachnospiraceae	Lachnospiraceae_UCG-004	0	0	0	0	0	38	0	0	38
d__Bacteria	p__Firmicutes	c__Clostridia	o__Peptostreptococcales-Tissierellales	f__Peptostreptococcaceae	Peptoclostridium	0	0	0	0	0	0	38	0	38
d__Bacteria	p__Bacteroidota	c__Bacteroidia	o__Flavobacteriales	f__Flavobacteriaceae	Algibacter	0	37	0	0	0	0	0	0	37
d__Bacteria	p__Bacteroidota	c__Bacteroidia	o__Flavobacteriales	f__Flavobacteriaceae	Pseudofulvibacter	0	0	0	0	37	0	0	0	37
d__Bacteria	p__Proteobacteria	c__Gammaproteobacteria	o__UBA4486	f__UBA4486	UBA4486	0	0	0	0	0	0	0	55	55
d__Bacteria	p__Bacteroidota	c__Bacteroidia	o__Flavobacteriales	f__Flavobacteriaceae	Postechiella	37	0	0	0	0	0	0	0	37
d__Bacteria	p__Verrucomicrobiota	c__Chlamydiae	o__Chlamydiales	__	__	0	0	0	0	21	0	0	55	76
d__Bacteria	p__Campilobacterota	c__Campylobacteria	o__Campylobacterales	f__Arcobacteraceae	Pseudarcobacter	0	0	0	0	0	37	0	0	37
d__Bacteria	p__Verrucomicrobiota	c__Verrucomicrobiae	o__Verrucomicrobiales	f__DEV007	DEV007	101	32	0	0	0	38	46	55	272
d__Bacteria	p__Firmicutes	c__Clostridia	o__Clostridia_UCG-014	f__Clostridia_UCG-014	Clostridia_UCG-014	0	0	0	0	0	0	0	53	53
d__Bacteria	p__Firmicutes	c__Bacilli	o__Erysipelotrichales	f__Erysipelatoclostridiaceae	Erysipelotrichaceae_UCG-003	0	0	0	0	0	37	0	0	37
d__Bacteria	p__Firmicutes	c__Clostridia	o__Peptostreptococcales-Tissierellales	f__Peptostreptococcales-Tissierellales	Alkaliphilus	0	0	0	0	0	0	0	53	53
d__Bacteria	p__Proteobacteria	c__Gammaproteobacteria	o__Cellvibrionales	f__Microbulbiferaceae	Microbulbifer	0	0	0	0	0	0	0	53	53
d__Bacteria	p__Planctomycetota	c__Planctomycetes	o__Planctomycetales	f__Gimesiaceae	uncultured	11	19	0	0	0	0	3	0	33
d__Bacteria	p__Bacteroidota	c__Bacteroidia	o__Flavobacteriales	f__Weeksellaceae	Cloacibacterium	0	0	0	0	0	36	0	52	88
d__Bacteria	p__Proteobacteria	c__Alphaproteobacteria	o__Rhizobiales	f__Beijerinckiaceae	Microvirga	0	0	0	0	0	51	0	52	103
d__Bacteria	p__Bacteroidota	c__Bacteroidia	o__Flavobacteriales	f__Crocinitomicaceae	Brumimicrobium	32	0	0	0	0	0	0	0	32
d__Bacteria	p__Proteobacteria	c__Alphaproteobacteria	o__Rhizobiales	f__Rhizobiaceae	Ahrensia	0	0	0	0	0	0	40	52	92
d__Bacteria	p__Proteobacteria	c__Alphaproteobacteria	o__Rhizobiales	f__Beijerinckiaceae	Methylobacterium-Methylorubrum	0	0	0	0	0	0	32	0	32
d__Bacteria	p__Proteobacteria	c__Gammaproteobacteria	o__Burkholderiales	f__Comamonadaceae	Pelomonas	0	0	0	0	0	0	0	52	52
d__Bacteria	p__Actinobacteriota	c__Actinobacteria	o__Micrococcales	f__Micrococcaceae	__	0	0	0	0	0	31	0	0	31
d__Bacteria	p__Proteobacteria	c__Alphaproteobacteria	o__Rhodobacterales	f__Rhodobacteraceae	Octadecabacter	31	0	0	0	0	0	0	0	31
d__Bacteria	p__Firmicutes	c__Clostridia	o__Peptostreptococcales-Tissierellales	f__Peptostreptococcales-Tissierellales	Finegoldia	0	0	0	0	16	0	15	0	31
d__Bacteria	p__Proteobacteria	c__Alphaproteobacteria	o__Rhodobacterales	f__Rhodobacteraceae	Maribius	0	31	0	0	0	0	0	0	31
d__Bacteria	p__Actinobacteriota	c__Actinobacteria	o__Micrococcales	f__Microbacteriaceae	Microbacterium	0	0	0	0	30	0	0	0	30
d__Bacteria	p__Proteobacteria	c__Alphaproteobacteria	o__Azospirillales	f__Azospirillaceae	Nitrospirillum	0	0	0	0	0	0	30	0	30
d__Bacteria	p__Bacteroidota	c__Rhodothermia	o__Balneolales	f__Balneolaceae	Balneola	0	0	0	0	0	0	0	51	51
d__Bacteria	p__Acidobacteriota	c__Vicinamibacteria	o__Vicinamibacterales	f__uncultured	uncultured	0	0	0	0	0	0	0	50	50
d__Bacteria	p__Proteobacteria	c__Gammaproteobacteria	o__Xanthomonadales	f__Xanthomonadaceae	Lysobacter	0	13	0	0	0	17	0	0	30
d__Bacteria	p__Actinobacteriota	c__Thermoleophilia	o__Solirubrobacterales	f__Solirubrobacteraceae	uncultured	0	0	0	0	29	0	0	0	29
d__Bacteria	p__Cyanobacteria	c__Cyanobacteriia	o__Cyanobacteriales	f__Phormidiaceae	Arthrospira_PCC-7345	0	0	0	0	0	0	27	0	27
d__Bacteria	p__Proteobacteria	c__Gammaproteobacteria	o__Burkholderiales	f__Oxalobacteraceae	Duganella	0	0	0	0	0	27	0	0	27
d__Bacteria	p__Verrucomicrobiota	c__Verrucomicrobiae	o__Verrucomicrobiales	f__Rubritaleaceae	Haloferula	15	0	0	0	0	0	12	0	27
d__Bacteria	p__Acidobacteriota	c__Acidobacteriae	o__Acidobacteriales	f__uncultured	uncultured	0	0	0	0	26	0	0	0	26
d__Bacteria	p__Bacteroidota	c__Bacteroidia	o__Flavobacteriales	f__Flavobacteriaceae	Gramella	22	0	0	4	0	0	0	0	26
d__Bacteria	p__Proteobacteria	c__Gammaproteobacteria	o__Vibrionales	f__Vibrionaceae	Photobacterium	25	0	0	0	0	0	0	0	25
d__Bacteria	p__Planctomycetota	c__Planctomycetes	o__Pirellulales	f__Pirellulaceae	Pir4_lineage	13	0	0	4	0	0	8	0	25
d__Bacteria	p__Verrucomicrobiota	c__Verrucomicrobiae	o__Verrucomicrobiales	f__Akkermansiaceae	Akkermansia	0	0	0	0	0	0	25	0	25
d__Bacteria	p__Bacteroidota	c__Bacteroidia	o__Flavobacteriales	f__Flavobacteriaceae	Dokdonia	24	0	0	0	0	0	0	0	24
d__Bacteria	p__Proteobacteria	c__Gammaproteobacteria	o__Cellvibrionales	f__Spongiibacteraceae	Zhongshania	24	0	0	0	0	0	0	0	24
d__Bacteria	p__Firmicutes	c__Negativicutes	o__Veillonellales-Selenomonadales	f__Veillonellaceae	Veillonella	0	0	0	0	0	91	0	50	141
d__Bacteria	p__Proteobacteria	c__Gammaproteobacteria	o__Burkholderiales	f__Comamonadaceae	__	0	0	0	0	24	0	0	0	24
d__Bacteria	p__Bacteroidota	c__Bacteroidia	o__Flavobacteriales	f__Flavobacteriaceae	Pseudozobellia	0	0	23	0	0	0	0	0	23
d__Bacteria	p__Proteobacteria	c__Alphaproteobacteria	o__Rhodobacterales	f__Rhodobacteraceae	Halocynthiibacter	23	0	0	0	0	0	0	0	23
d__Bacteria	p__Proteobacteria	c__Gammaproteobacteria	o__Oceanospirillales	f__Nitrincolaceae	Neptuniibacter	0	0	0	0	23	0	0	0	23
d__Bacteria	p__Acidobacteriota	c__Acidobacteriae	o__Acidobacteriales	f__Acidobacteriaceae_(Subgroup_1)	Edaphobacter	0	0	0	0	22	0	0	0	22
d__Bacteria	p__Actinobacteriota	c__Actinobacteria	o__Corynebacteriales	f__Corynebacteriaceae	Lawsonella	0	0	0	0	22	0	0	0	22
d__Bacteria	p__Bacteroidota	c__Bacteroidia	o__Flavobacteriales	f__Flavobacteriaceae	Formosa	0	22	0	0	0	0	0	0	22
d__Bacteria	p__Firmicutes	c__Bacilli	o__Erysipelotrichales	f__Erysipelotrichaceae	Turicibacter	0	0	0	0	0	0	0	49	49
d__Bacteria	p__Actinobacteriota	c__Acidimicrobiia	o__Microtrichales	f__Microtrichaceae	IMCC26207	22	0	0	0	0	0	0	0	22
d__Bacteria	p__Bacteroidota	c__Rhodothermia	o__Rhodothermales	f__Rhodothermaceae	Rhodothermaceae	22	0	0	0	0	0	0	0	22
d__Bacteria	p__Myxococcota	c__Polyangia	o__Polyangiales	f__Sandaracinaceae	uncultured	22	0	0	0	0	0	0	0	22
d__Bacteria	p__Patescibacteria	c__Parcubacteria	o__GWA2-38-13b	f__GWA2-38-13b	GWA2-38-13b	0	0	0	0	0	0	0	49	49
d__Bacteria	p__Proteobacteria	c__Alphaproteobacteria	o__Rhizobiales	f__Rhizobiaceae	uncultured	0	0	0	0	0	0	0	49	49
d__Bacteria	p__Proteobacteria	c__Alphaproteobacteria	o__Rhizobiales	f__Devosiaceae	Devosia	0	0	0	0	22	0	0	0	22
d__Bacteria	p__Proteobacteria	c__Alphaproteobacteria	o__Rhizobiales	f__Rhizobiales_Incertae_Sedis	Phreatobacter	0	0	0	0	0	22	0	0	22
d__Bacteria	p__Firmicutes	c__Bacilli	o__Staphylococcales	f__Gemellaceae	Gemella	0	0	0	0	0	21	0	0	21
d__Bacteria	p__Proteobacteria	c__Alphaproteobacteria	o__Puniceispirillales	f__uncultured	uncultured	0	0	0	0	0	0	21	0	21
d__Bacteria	p__Proteobacteria	c__Alphaproteobacteria	o__Rhodobacterales	f__Rhodobacteraceae	Jannaschia	0	0	0	0	0	0	21	0	21
d__Bacteria	p__Actinobacteriota	c__Actinobacteria	o__Micrococcales	f__Dermabacteraceae	Dermabacter	0	0	0	0	0	59	0	48	107
d__Bacteria	p__Proteobacteria	c__Alphaproteobacteria	o__Rhodobacterales	f__Rhodobacteraceae	Primorskyibacter	0	0	0	0	0	0	21	0	21
d__Bacteria	p__Bacteroidota	c__Bacteroidia	o__Chitinophagales	f__uncultured	uncultured	362	34	65	89	0	0	0	48	598
d__Bacteria	p__Proteobacteria	c__Gammaproteobacteria	o__Burkholderiales	f__Nitrosomonadaceae	Nitrosomonas	5	0	0	0	0	0	16	0	21
d__Bacteria	p__Bdellovibrionota	c__Oligoflexia	o__0319-6G20	f__0319-6G20	0319-6G20	0	0	0	0	12	0	0	47	59
d__Bacteria	p__Patescibacteria	c__Saccharimonadia	o__Saccharimonadales	f__Saccharimonadaceae	TM7x	0	0	0	0	0	0	19	0	19
d__Bacteria	p__Proteobacteria	c__Gammaproteobacteria	o__Burkholderiales	f__Comamonadaceae	Ramlibacter	0	0	0	0	0	39	0	47	86
d__Bacteria	p__Firmicutes	c__Clostridia	o__Lachnospirales	f__Lachnospiraceae	Dorea	0	0	0	0	0	0	16	46	62
d__Bacteria	p__Proteobacteria	c__Gammaproteobacteria	o__Thiotrichales	f__Thiotrichaceae	Leucothrix	9	0	10	0	0	0	0	0	19
d__Bacteria	p__Proteobacteria	c__Alphaproteobacteria	o__Micavibrionales	f__uncultured	uncultured	16	0	0	0	3	0	0	0	19
d__Bacteria	p__Proteobacteria	c__Alphaproteobacteria	o__Micropepsales	f__Micropepsaceae	uncultured	0	0	0	0	19	0	0	0	19
d__Bacteria	p__Firmicutes	c__Clostridia	o__Lachnospirales	f__Lachnospiraceae	Hungatella	0	0	0	0	0	0	0	46	46
d__Bacteria	p__Patescibacteria	c__Gracilibacteria	o__Gracilibacteria	f__Gracilibacteria	Gracilibacteria	0	0	0	0	0	0	0	46	46
d__Bacteria	p__Proteobacteria	c__Alphaproteobacteria	o__Rhizobiales	f__Beijerinckiaceae	Bosea	0	0	0	0	0	18	0	0	18
d__Bacteria	p__Proteobacteria	c__Alphaproteobacteria	o__uncultured	f__uncultured	uncultured	0	0	0	0	18	0	0	0	18
d__Bacteria	p__Bacteroidota	c__Bacteroidia	o__Bacteroidales	f__Marinilabiliaceae	uncultured	0	0	0	0	17	0	0	0	17
d__Bacteria	p__Bacteroidota	c__Bacteroidia	o__Chitinophagales	__	__	8	0	0	9	0	0	0	0	17
d__Bacteria	p__Proteobacteria	c__Gammaproteobacteria	o__Alteromonadales	f__Colwelliaceae	Thalassotalea	0	0	0	0	60	55	0	46	161
d__Bacteria	p__Actinobacteriota	c__Actinobacteria	o__Micrococcales	f__Microbacteriaceae	__	11	0	0	0	0	40	0	45	96
d__Bacteria	p__Proteobacteria	c__Alphaproteobacteria	o__Sphingomonadales	f__Sphingomonadaceae	Altererythrobacter	0	0	0	0	0	0	17	0	17
d__Bacteria	p__Proteobacteria	c__Gammaproteobacteria	o__Burkholderiales	f__Oxalobacteraceae	Herbaspirillum	0	0	0	0	0	0	17	0	17
d__Bacteria	p__Bacteroidota	c__Bacteroidia	o__Sphingobacteriales	f__Sphingobacteriaceae	Mucilaginibacter	0	0	0	0	16	0	0	0	16
d__Bacteria	p__Actinobacteriota	c__Actinobacteria	o__Propionibacteriales	f__Nocardioidaceae	Marmoricola	16	0	0	0	0	0	0	0	16
d__Bacteria	p__Proteobacteria	c__Gammaproteobacteria	o__Enterobacterales	__	__	0	0	0	0	0	16	0	0	16
d__Bacteria	p__Proteobacteria	c__Gammaproteobacteria	o__Salinisphaerales	f__Solimonadaceae	uncultured	0	0	0	0	16	0	0	0	16
d__Bacteria	p__Proteobacteria	c__Alphaproteobacteria	o__Rhodobacterales	f__Rhodobacteraceae	Limimaricola	0	0	0	0	0	0	0	45	45
d__Bacteria	p__Myxococcota	c__Polyangia	o__Polyangiales	f__Polyangiaceae	Pajaroellobacter	0	0	0	0	15	0	0	0	15
d__Bacteria	p__Patescibacteria	c__Gracilibacteria	o__JGI_0000069-P22	f__JGI_0000069-P22	JGI_0000069-P22	0	0	11	0	4	0	0	0	15
d__Bacteria	p__Proteobacteria	c__Gammaproteobacteria	o__Oceanospirillales	f__Nitrincolaceae	Amphritea	0	0	0	0	15	0	0	0	15
d__Bacteria	p__SAR324_clade(Marine_group_B)	c__SAR324_clade(Marine_group_B)	o__SAR324_clade(Marine_group_B)	f__SAR324_clade(Marine_group_B)	SAR324_clade(Marine_group_B)	0	0	0	0	0	15	0	0	15
d__Bacteria	p__Bacteroidota	c__Bacteroidia	o__Bacteroidales	f__Barnesiellaceae	Barnesiella	0	0	0	0	0	0	0	44	44
d__Bacteria	p__Planctomycetota	c__Planctomycetes	o__Planctomycetales	f__Gimesiaceae	Gimesia	0	0	0	0	0	0	14	0	14
d__Bacteria	p__Desulfobacterota	c__Desulfuromonadia	o__PB19	f__PB19	PB19	14	0	0	0	0	0	0	0	14
d__Bacteria	p__Proteobacteria	c__Gammaproteobacteria	o__Alteromonadales	f__Marinobacteraceae	Marinobacter	14	0	0	0	0	0	0	0	14
d__Bacteria	p__Actinobacteriota	c__Actinobacteria	o__Euzebyales	f__Euzebyaceae	Euzebya	0	13	0	0	0	0	0	0	13
d__Bacteria	p__Actinobacteriota	c__Actinobacteria	o__Micrococcales	f__Demequinaceae	Demequina	0	13	0	0	0	0	0	0	13
d__Bacteria	p__Desulfobacterota	c__Desulfovibrionia	o__Desulfovibrionales	f__Desulfovibrionaceae	Halodesulfovibrio	0	0	0	0	0	0	13	0	13
d__Bacteria	p__Proteobacteria	c__Alphaproteobacteria	o__Parvibaculales	f__Parvibaculaceae	Pyruvatibacter	0	0	0	0	0	47	0	44	91
d__Bacteria	p__Proteobacteria	c__Alphaproteobacteria	o__NRL2	f__NRL2	NRL2	0	0	0	0	0	0	13	0	13
d__Bacteria	p__Spirochaetota	c__Spirochaetia	o__Spirochaetales	f__Spirochaetaceae	Spirochaeta_2	0	0	0	0	13	0	0	0	13
d__Bacteria	p__Proteobacteria	c__Alphaproteobacteria	o__Rhizobiales	f__Methyloligellaceae	uncultured	0	0	0	0	0	0	0	44	44
d__Bacteria	p__Firmicutes	c__Clostridia	o__Lachnospirales	f__Lachnospiraceae	[Ruminococcus]_torques_group	0	0	0	0	0	0	0	40	40
d__Bacteria	p__Firmicutes	c__Clostridia	o__Lachnospirales	f__Lachnospiraceae	Anaerostipes	0	0	0	0	0	144	0	38	182
d__Bacteria	p__Fusobacteriota	c__Fusobacteriia	o__Fusobacteriales	f__Fusobacteriaceae	Fusobacterium	0	0	0	0	0	87	0	38	125
d__Bacteria	p__Proteobacteria	c__Alphaproteobacteria	o__Rhizobiales	f__Rhizobiaceae	Nitratireductor	0	0	0	0	0	0	0	37	37
d__Bacteria	p__Bacteroidota	c__Bacteroidia	o__Flavobacteriales	f__Crocinitomicaceae	Fluviicola	0	12	0	0	0	0	0	0	12
d__Bacteria	p__RCP2-54	c__RCP2-54	o__RCP2-54	f__RCP2-54	RCP2-54	0	0	0	0	0	0	0	37	37
d__Bacteria	p__Firmicutes	c__Clostridia	o__Oscillospirales	f__Ruminococcaceae	Subdoligranulum	0	0	0	0	0	0	12	0	12
d__Bacteria	p__Proteobacteria	c__Alphaproteobacteria	o__Rhodobacterales	f__Rhodobacteraceae	Phaeobacter	12	0	0	0	0	0	0	0	12
d__Bacteria	p__Proteobacteria	c__Gammaproteobacteria	o__Burkholderiales	f__Comamonadaceae	Tepidicella	0	0	0	0	0	12	0	0	12
d__Bacteria	p__Proteobacteria	c__Gammaproteobacteria	o__Burkholderiales	f__Oxalobacteraceae	Candidatus_Zinderia	0	7	0	5	0	0	0	0	12
d__Bacteria	p__Bacteroidota	c__Bacteroidia	o__Flavobacteriales	f__Flavobacteriaceae	Sungkyunkwania	0	6	0	0	0	0	0	36	42
d__Bacteria	p__Acidobacteriota	c__Blastocatellia	o__Blastocatellales	f__Blastocatellaceae	Blastocatella	0	0	0	0	0	0	11	0	11
d__Bacteria	p__Bacteroidota	c__Bacteroidia	o__Sphingobacteriales	f__Sphingobacteriaceae	Sphingobacterium	0	0	0	0	0	0	11	0	11
d__Bacteria	p__Firmicutes	c__Clostridia	o__Lachnospirales	f__Lachnospiraceae	[Ruminococcus]_gauvreauii_group	0	0	0	0	0	0	0	36	36
d__Bacteria	p__Planctomycetota	c__Planctomycetes	o__Gemmatales	f__Gemmataceae	Gemmata	0	0	0	0	11	0	0	0	11
d__Bacteria	p__Planctomycetota	c__Planctomycetes	o__Planctomycetales	f__Rubinisphaeraceae	__	0	11	0	0	0	0	0	0	11
d__Bacteria	p__Firmicutes	c__Clostridia	o__Peptostreptococcales-Tissierellales	f__Peptostreptococcaceae	Romboutsia	0	0	0	0	0	0	0	36	36
d__Bacteria	p__Proteobacteria	c__Gammaproteobacteria	o__Pseudomonadales	f__Moraxellaceae	Acinetobacter	0	0	0	0	0	0	11	0	11
d__Bacteria	p__Bacteroidota	c__Bacteroidia	o__Cytophagales	f__Cyclobacteriaceae	Marinoscillum	0	0	0	0	0	0	0	35	35
d__Bacteria	p__Bacteroidota	c__Bacteroidia	o__Cytophagales	f__Hymenobacteraceae	Hymenobacter	0	0	0	0	10	0	0	0	10
d__Bacteria	p__Campilobacterota	c__Campylobacteria	o__Campylobacterales	f__Arcobacteraceae	__	0	0	0	0	10	0	0	0	10
d__Bacteria	p__Chloroflexi	c__Anaerolineae	o__SBR1031	f__SBR1031	SBR1031	0	0	0	0	0	0	0	35	35
d__Bacteria	p__Proteobacteria	c__Alphaproteobacteria	o__Rhizobiales	f__Rhizobiaceae	Cohaesibacter	0	0	0	0	10	0	0	0	10
d__Bacteria	p__Bacteroidota	c__Bacteroidia	o__Flavobacteriales	f__Flavobacteriaceae	Vitellibacter	10	0	0	0	0	0	0	0	10
d__Bacteria	p__Proteobacteria	c__Gammaproteobacteria	o__Oceanospirillales	f__Nitrincolaceae	Motiliproteus	10	0	0	0	0	0	0	0	10
d__Bacteria	p__Proteobacteria	c__Gammaproteobacteria	o__Legionellales	f__Legionellaceae	uncultured	0	0	0	0	0	0	7	35	42
d__Bacteria	p__Verrucomicrobiota	c__Verrucomicrobiae	o__Verrucomicrobiales	f__Rubritaleaceae	Persicirhabdus	0	0	0	0	10	0	0	0	10
d__Bacteria	p__Firmicutes	c__Clostridia	o__Christensenellales	f__Christensenellaceae	Christensenellaceae_R-7_group	0	0	0	0	0	0	9	0	9
d__Bacteria	p__Hydrogenedentes	c__Hydrogenedentia	o__Hydrogenedentiales	f__Hydrogenedensaceae	Hydrogenedensaceae	9	0	0	0	0	0	0	0	9
d__Bacteria	p__Acidobacteriota	c__Acidobacteriae	__	__	__	0	0	0	0	8	0	0	0	8
d__Bacteria	p__Acidobacteriota	c__Thermoanaerobaculia	o__Thermoanaerobaculales	f__Thermoanaerobaculaceae	Subgroup_10	2	0	0	0	0	0	6	0	8
d__Bacteria	p__Verrucomicrobiota	c__Chlamydiae	o__Chlamydiales	f__Waddliaceae	Waddlia	0	0	0	0	0	0	0	35	35
d__Bacteria	p__Myxococcota	c__Polyangia	o__Polyangiales	f__Sandaracinaceae	Sandaracinus	0	0	0	0	0	0	0	33	33
d__Bacteria	p__Actinobacteriota	c__Actinobacteria	o__Micrococcales	f__Dermabacteraceae	Brachybacterium	0	0	0	0	8	0	0	0	8
d__Bacteria	p__Bacteroidota	c__Bacteroidia	o__Cytophagales	f__Cyclobacteriaceae	Tunicatimonas	0	0	0	0	0	0	8	0	8
d__Bacteria	p__Bdellovibrionota	c__Bdellovibrionia	o__Bdellovibrionales	f__Bdellovibrionaceae	OM27_clade	0	0	0	0	0	0	8	0	8
d__Bacteria	p__Proteobacteria	c__Alphaproteobacteria	o__Rickettsiales	f__Rickettsiaceae	uncultured	0	0	0	0	5	44	0	33	82
d__Bacteria	p__Desulfobacterota	c__Desulfobulbia	o__Desulfobulbales	f__Desulfobulbaceae	Desulfobulbus	0	0	0	0	0	0	8	0	8
d__Bacteria	p__Planctomycetota	c__Planctomycetes	o__Planctomycetales	f__Schlesneriaceae	Schlesneria	0	0	0	0	8	0	0	0	8
d__Bacteria	p__Proteobacteria	c__Gammaproteobacteria	o__Aeromonadales	f__Aeromonadaceae	Aeromonas	0	0	0	0	0	95	0	32	127
d__Bacteria	p__Proteobacteria	c__Gammaproteobacteria	o__Burkholderiales	__	__	0	0	0	0	0	0	0	32	32
d__Bacteria	p__Proteobacteria	c__Alphaproteobacteria	o__Caulobacterales	f__Caulobacteraceae	Caulobacter	0	0	0	0	8	0	0	0	8
d__Bacteria	p__Bdellovibrionota	c__Bdellovibrionia	o__Bacteriovoracales	f__Bacteriovoracaceae	Halobacteriovorax	0	30	0	0	5	0	0	31	66
d__Bacteria	p__Proteobacteria	c__Alphaproteobacteria	o__Caulobacterales	f__Hyphomonadaceae	Litorimonas	0	0	0	0	0	0	8	0	8
d__Bacteria	p__Proteobacteria	c__Alphaproteobacteria	o__Rhizobiales	f__Labraceae	Labrys	0	0	0	0	8	0	0	0	8
d__Bacteria	p__Gemmatimonadota	c__BD2-11_terrestrial_group	o__BD2-11_terrestrial_group	f__BD2-11_terrestrial_group	BD2-11_terrestrial_group	8	0	0	0	0	0	0	0	8
d__Bacteria	p__Bacteroidota	c__Bacteroidia	o__Chitinophagales	f__Chitinophagaceae	__	30	0	0	38	2	47	0	30	147
d__Bacteria	p__Proteobacteria	c__Gammaproteobacteria	o__Burkholderiales	f__Burkholderiaceae	Limnobacter	8	0	0	0	0	0	0	0	8
d__Bacteria	p__Actinobacteriota	c__Actinobacteria	o__Frankiales	f__Frankiaceae	Jatrophihabitans	0	0	0	0	7	0	0	0	7
d__Bacteria	p__Bacteroidota	c__Bacteroidia	o__Cytophagales	f__Microscillaceae	__	0	0	0	0	7	0	0	0	7
d__Bacteria	p__Bacteroidota	c__Bacteroidia	o__Flavobacteriales	f__Crocinitomicaceae	Crocinitomix	0	0	0	0	7	0	0	0	7
d__Bacteria	p__Proteobacteria	c__Alphaproteobacteria	o__Rhizobiales	f__Rhizobiaceae	Allorhizobium-Neorhizobium-Pararhizobium-Rhizobium	0	0	0	0	0	64	0	30	94
d__Bacteria	p__Proteobacteria	c__Alphaproteobacteria	o__Rhodobacterales	f__Rhodobacteraceae	Sulfitobacter	291	0	5	0	31	0	0	30	357
d__Bacteria	p__Bacteroidota	c__Bacteroidia	o__Flavobacteriales	f__Cryomorphaceae	uncultured	0	0	0	0	7	0	0	0	7
d__Bacteria	p__Bacteroidota	c__Bacteroidia	o__Flavobacteriales	f__NS9_marine_group	NS9_marine_group	0	0	0	7	0	0	0	0	7
d__Bacteria	p__Planctomycetota	c__Phycisphaerae	o__Phycisphaerales	f__Phycisphaeraceae	Phycisphaera	0	0	0	0	0	0	7	0	7
d__Bacteria	p__Actinobacteriota	c__Actinobacteria	o__Micrococcales	f__Micrococcaceae	Kocuria	0	0	0	0	30	0	0	29	59
d__Bacteria	p__Bacteroidota	c__Bacteroidia	o__Cytophagales	f__Cyclobacteriaceae	uncultured	0	0	0	0	0	0	0	29	29
d__Bacteria	p__Planctomycetota	c__Planctomycetes	o__Planctomycetales	f__uncultured	uncultured	0	0	0	0	7	0	0	0	7
d__Bacteria	p__Proteobacteria	c__Gammaproteobacteria	o__MD2904-B13	f__MD2904-B13	MD2904-B13	0	0	0	0	0	0	0	28	28
d__Bacteria	p__Proteobacteria	c__Gammaproteobacteria	o__uncultured	f__uncultured	uncultured	0	39	0	0	0	0	0	28	67
d__Bacteria	p__Bacteroidota	c__Bacteroidia	o__Chitinophagales	f__Chitinophagaceae	Edaphobaculum	7	0	0	0	0	0	0	0	7
d__Bacteria	p__Bacteroidota	c__Bacteroidia	o__Chitinophagales	f__Chitinophagaceae	Taibaiella	7	0	0	0	0	0	0	0	7
d__Bacteria	p__Proteobacteria	c__Gammaproteobacteria	o__Burkholderiales	f__Burkholderiaceae	Ralstonia	0	0	0	0	0	0	7	0	7
d__Bacteria	p__Proteobacteria	c__Gammaproteobacteria	o__Oceanospirillales	f__Alcanivoracaceae	Ketobacter	0	0	0	0	0	0	7	0	7
d__Bacteria	p__Actinobacteriota	c__Actinobacteria	__	__	__	0	0	0	0	0	0	6	0	6
d__Bacteria	p__Bacteroidota	c__Bacteroidia	o__Cytophagales	f__Cyclobacteriaceae	Echinicola	0	0	0	0	0	0	6	0	6
d__Bacteria	p__Actinobacteriota	c__Acidimicrobiia	o__Actinomarinales	f__uncultured	uncultured	5	0	0	0	0	0	0	26	31
d__Bacteria	p__Chloroflexi	c__Chloroflexia	o__Thermomicrobiales	f__JG30-KF-CM45	JG30-KF-CM45	0	0	0	0	0	0	0	26	26
d__Bacteria	p__Firmicutes	c__Negativicutes	o__Veillonellales-Selenomonadales	f__Veillonellaceae	Dialister	0	0	0	0	0	122	0	26	148
d__Bacteria	p__Patescibacteria	c__Microgenomatia	o__Candidatus_Pacebacteria	f__Candidatus_Pacebacteria	Candidatus_Pacebacteria	0	0	0	0	0	0	0	26	26
d__Bacteria	p__Cyanobacteria	c__Cyanobacteriia	o__Cyanobacteriales	f__Coleofasciculaceae	Symploca_PCC-8002	0	0	0	0	0	0	6	0	6
d__Bacteria	p__Myxococcota	c__Polyangia	o__Polyangiales	f__BIrii41	BIrii41	0	6	0	0	0	0	0	0	6
d__Bacteria	p__Planctomycetota	c__Planctomycetes	o__Pirellulales	f__Pirellulaceae	Pirellula	0	6	0	0	0	0	0	0	6
d__Bacteria	p__Proteobacteria	c__Alphaproteobacteria	o__Rhizobiales	f__Stappiaceae	Stappia	0	0	0	0	0	0	6	0	6
d__Bacteria	p__Proteobacteria	c__Alphaproteobacteria	o__Sneathiellales	f__Sneathiellaceae	Sneathiella	0	0	0	0	0	0	6	0	6
d__Bacteria	p__Bdellovibrionota	c__Oligoflexia	o__Oligoflexales	f__uncultured	uncultured	6	0	0	0	0	0	0	0	6
d__Bacteria	p__Verrucomicrobiota	c__Verrucomicrobiae	o__Opitutales	f__Puniceicoccaceae	Pelagicoccus	0	0	0	0	6	0	0	0	6
d__Bacteria	p__Bacteroidota	c__Bacteroidia	o__Bacteroidetes_VC2.1_Bac22	f__Bacteroidetes_VC2.1_Bac22	Bacteroidetes_VC2.1_Bac22	0	0	0	0	5	0	0	0	5
d__Bacteria	p__Firmicutes	c__Clostridia	o__Lachnospirales	f__Lachnospiraceae	Lachnospiraceae_NC2004_group	0	0	0	0	0	0	5	0	5
d__Bacteria	p__Firmicutes	c__Clostridia	o__Oscillospirales	f__Ruminococcaceae	CAG-352	0	0	0	0	0	0	5	0	5
d__Bacteria	p__Firmicutes	c__Clostridia	o__Peptococcales	f__Peptococcaceae	Peptococcus	0	0	0	0	0	0	5	0	5
d__Bacteria	p__Proteobacteria	c__Gammaproteobacteria	o__Burkholderiales	f__Comamonadaceae	Tepidimonas	0	0	0	0	0	40	0	25	65
d__Bacteria	p__Bacteroidota	c__Bacteroidia	o__Chitinophagales	f__Saprospiraceae	uncultured	171	6	0	18	0	76	17	24	312
d__Bacteria	p__Verrucomicrobiota	c__Omnitrophia	o__Omnitrophales	f__Omnitrophaceae	Candidatus_Omnitrophus	0	0	0	0	0	0	0	24	24
d__Bacteria	p__Proteobacteria	c__Alphaproteobacteria	o__Rhizobiales	__	__	0	0	0	0	0	0	5	0	5
d__Bacteria	p__Actinobacteriota	c__Actinobacteria	o__Corynebacteriales	f__Mycobacteriaceae	Mycobacterium	0	0	0	0	32	0	73	23	128
d__Bacteria	p__Proteobacteria	c__Alphaproteobacteria	o__Defluviicoccales	f__uncultured	uncultured	5	0	0	0	0	0	0	0	5
d__Bacteria	p__Proteobacteria	c__Gammaproteobacteria	o__Pasteurellales	f__Pasteurellaceae	Haemophilus	0	0	0	0	0	0	0	23	23
d__Bacteria	p__Proteobacteria	c__Alphaproteobacteria	o__Sphingomonadales	f__Sphingomonadaceae	Novosphingobium	0	0	5	0	0	0	0	0	5
d__Bacteria	p__Proteobacteria	c__Gammaproteobacteria	o__Chromatiales	f__Chromatiaceae	Candidatus_Thiobios	5	0	0	0	0	0	0	0	5
d__Bacteria	p__Verrucomicrobiota	c__Chlamydiae	o__Chlamydiales	f__Parachlamydiaceae	__	0	0	0	0	0	0	5	0	5
d__Bacteria	p__Acidobacteriota	c__Blastocatellia	o__Blastocatellales	f__Blastocatellaceae	Blastocatellaceae	0	0	0	0	4	0	0	0	4
d__Bacteria	p__Bacteroidota	c__Bacteroidia	o__Flavobacteriales	f__Crocinitomicaceae	Salinirepens	0	0	0	0	4	0	0	0	4
d__Bacteria	p__Proteobacteria	c__Gammaproteobacteria	o__Xanthomonadales	f__Xanthomonadaceae	Vulcaniibacterium	0	0	0	0	0	14	0	23	37
d__Bacteria	p__Bacteroidota	c__Bacteroidia	o__Flavobacteriales	f__Flavobacteriaceae	Aureisphaera	0	0	0	0	4	0	0	0	4
d__Bacteria	p__Firmicutes	c__Clostridia	o__Peptostreptococcales-Tissierellales	f__Peptostreptococcaceae	Peptostreptococcus	0	0	0	0	0	0	4	0	4
d__Bacteria	p__Firmicutes	c__Clostridia	o__Lachnospirales	f__Lachnospiraceae	__	0	0	0	0	0	66	0	22	88
d__Bacteria	p__Proteobacteria	c__Gammaproteobacteria	o__Enterobacterales	f__Enterobacteriaceae	Escherichia-Shigella	0	0	0	0	0	42	69	22	133
d__Bacteria	p__Proteobacteria	c__Gammaproteobacteria	o__Alteromonadales	f__Colwelliaceae	Colwellia	0	0	0	0	0	0	4	0	4
d__Bacteria	p__Actinobacteriota	c__Actinobacteria	o__Corynebacteriales	f__Nocardiaceae	Rhodococcus	4	0	0	0	0	0	0	0	4
d__Bacteria	p__Firmicutes	c__Clostridia	o__Peptostreptococcales-Tissierellales	f__Peptostreptococcales-Tissierellales	Peptoniphilus	0	0	0	0	0	0	0	19	19
d__Bacteria	p__Proteobacteria	c__Alphaproteobacteria	o__Rhizobiales	f__Xanthobacteraceae	Bradyrhizobium	0	0	0	0	95	0	0	19	114
d__Bacteria	p__Proteobacteria	c__Gammaproteobacteria	o__Enterobacterales	f__Enterobacteriaceae	__	0	0	0	0	0	0	0	19	19
d__Bacteria	p__Acidobacteriota	c__Acidobacteriae	o__PAUC26f	f__PAUC26f	PAUC26f	0	0	0	0	0	0	0	18	18
d__Bacteria	p__Bacteroidota	c__Bacteroidia	o__Flavobacteriales	f__Flavobacteriaceae	uncultured	4	0	0	0	0	0	0	0	4
d__Bacteria	p__Bacteroidota	c__Bacteroidia	o__Sphingobacteriales	f__NS11-12_marine_group	NS11-12_marine_group	4	0	0	0	0	0	0	0	4
d__Bacteria	p__Deinococcota	c__Deinococci	o__Thermales	f__Thermaceae	Thermus	0	0	0	0	0	0	8	18	26
d__Bacteria	p__Proteobacteria	c__Alphaproteobacteria	o__Parvibaculales	f__PS1_clade	PS1_clade	0	0	0	0	0	0	0	17	17
d__Bacteria	p__Proteobacteria	__	__	__	__	4	0	0	0	0	0	0	0	4
d__Bacteria	p__Verrucomicrobiota	c__Chlamydiae	o__Chlamydiales	f__Simkaniaceae	__	0	0	0	0	0	24	0	16	40
d__Bacteria	p__Dadabacteria	c__Dadabacteriia	o__Dadabacteriales	f__Dadabacteriales	Dadabacteriales	0	0	0	0	0	0	0	14	14
d__Bacteria	p__Proteobacteria	c__Gammaproteobacteria	o__Cellvibrionales	f__Halieaceae	Halioglobus	0	106	0	0	0	0	0	11	117
d__Bacteria	p__Patescibacteria	c__Microgenomatia	o__Candidatus_Levybacteria	f__Candidatus_Levybacteria	Candidatus_Levybacteria	0	0	0	0	0	0	0	9	9
d__Bacteria	p__Firmicutes	c__Clostridia	o__Lachnospirales	f__Lachnospiraceae	Lachnospira	0	0	0	0	0	0	3	0	3
d__Bacteria	p__Planctomycetota	c__OM190	o__OM190	f__OM190	OM190	0	0	0	0	0	0	3	0	3
d__Bacteria	p__Planctomycetota	c__Planctomycetes	o__Pirellulales	f__Pirellulaceae	__	0	0	3	0	0	0	0	0	3
d__Bacteria	p__Verrucomicrobiota	c__Chlamydiae	o__Chlamydiales	f__Simkaniaceae	uncultured	0	0	0	0	0	9	0	8	17
d__Bacteria	p__Actinobacteriota	c__Actinobacteria	o__Corynebacteriales	f__Mycobacteriaceae	__	0	0	0	0	0	0	2	0	2
d__Bacteria	p__Proteobacteria	c__Gammaproteobacteria	o__Cellvibrionales	f__Cellvibrionaceae	Simiduia	0	0	0	2	0	0	0	0	2
d__Bacteria	p__Campilobacterota	c__Campylobacteria	o__Campylobacterales	f__Arcobacteraceae	Arcobacteraceae	2	0	0	0	0	0	0	0	2
d__Bacteria	p__Campilobacterota	c__Campylobacteria	o__Campylobacterales	f__Arcobacteraceae	Poseidonibacter	2	0	0	0	0	0	0	0	2
d__Bacteria	p__Patescibacteria	c__Parcubacteria	o__Candidatus_Colwellbacteria	f__Candidatus_Colwellbacteria	Candidatus_Colwellbacteria	0	0	0	0	0	0	0	6	6
